# Supplementary material for: Improved global protein homolog detection with major gains in function identification
Source: Proc Natl Acad Sci U S A. 2023 Feb 24;120(9):e2211823120. doi: 10.1073/pnas.2211823120 (PMC9992864; doi:10.1073/pnas.2211823120)
Supplement: Supplementary file 2 — Dataset 01 (XLSX) [file pnas.2211823120.sd01.xlsx]

## Sheet: BLAST
Description	Scientific Name	Max Score	Total Score	Query Cover	E value	Per. ident	Acc. Len	Accession	PROST Distance
RecName: Full=Zinc finger protein 268; AltName: Full=Zinc finger protein HZF3 [Homo sapiens]	Homo sapiens	1916	1916	1	0	100	947	Q14587	0
RecName: Full=Zinc finger protein 624 [Homo sapiens]	Homo sapiens	707	3524	0.82	0	56.67	865	Q9P2J8	3015.5
RecName: Full=Zinc finger protein 184 [Bos taurus]	Bos taurus	670	2432	0.91	0	45.95	752	A6QLU5	3049
RecName: Full=Zinc finger protein 337 [Homo sapiens]	Homo sapiens	620	2663	0.92	0	43.31	751	Q9Y3M9	3119.5
RecName: Full=Zinc finger protein 184 [Homo sapiens]	Homo sapiens	683	3636	0.91	0	47.83	751	Q99676	3144.5
RecName: Full=Zinc finger protein 182; AltName: Full=Zinc finger protein 21; AltName: Full=Zinc finger protein KOX14 [Homo sapiens]	Homo sapiens	624	4457	0.92	0	53.17	639	P17025	3196
RecName: Full=Zinc finger protein 568 [Homo sapiens]	Homo sapiens	610	2475	0.93	0	48.48	644	Q3ZCX4	3271.5
RecName: Full=Zinc finger protein 41 [Homo sapiens]	Homo sapiens	680	3594	0.92	0	47.9	821	P51814	3272
RecName: Full=Zinc finger protein 484 [Homo sapiens]	Homo sapiens	699	1744	0.92	0	45.43	852	Q5JVG2	3296
RecName: Full=Zinc finger protein 616 [Homo sapiens]	Homo sapiens	687	2908	0.91	0	44.59	781	Q08AN1	3344
RecName: Full=Zinc finger protein 615 [Homo sapiens]	Homo sapiens	752	4527	0.91	0	52.45	731	Q8N8J6	3371
RecName: Full=Zinc finger protein 283 [Macaca fascicularis]	Macaca fascicularis	489	5251	0.92	9e-161	54.09	654	Q95K52	3378.5
RecName: Full=Zinc finger protein 347; AltName: Full=Zinc finger protein 1111 [Homo sapiens]	Homo sapiens	711	1328	0.91	0	46.28	839	Q96SE7	3406
RecName: Full=Zinc finger protein 615 [Pongo abelii]	Pongo abelii	750	4523	0.91	0	52.45	730	Q5R4K8	3421
RecName: Full=Zinc finger protein 26; AltName: Full=Zinc finger protein KOX20 [Homo sapiens]	Homo sapiens	587	2977	0.91	0	53.58	533	P17031	3430
RecName: Full=Zinc finger protein 569 [Homo sapiens]	Homo sapiens	694	3594	0.92	0	49.59	686	Q5MCW4	3447
RecName: Full=Zinc finger protein 808 [Homo sapiens]	Homo sapiens	724	724	0.91	0	44.51	903	Q8N4W9	3450.5
RecName: Full=Zinc finger protein 888 [Homo sapiens]	Homo sapiens	573	4079	0.91	0	44.69	718	P0CJ79	3450.5
RecName: Full=Zinc finger protein 33A; AltName: Full=Zinc finger and ZAK-associated protein with KRAB domain; Short=ZZaPK; AltName: Full=Zinc finger protein 11A; AltName: Full=Zinc finger protein KOX31 [Homo sapiens]	Homo sapiens	668	1526	0.91	0	46.14	810	Q06730	3453.5
RecName: Full=Zinc finger protein 28; AltName: Full=Zinc finger protein KOX24 [Homo sapiens]	Homo sapiens	584	2684	0.91	0	43.88	718	P17035	3467
RecName: Full=Zinc finger protein 546; AltName: Full=Zinc finger protein 49 [Homo sapiens]	Homo sapiens	728	2378	0.93	0	47.61	836	Q86UE3	3469
RecName: Full=Zinc finger protein 226 [Homo sapiens]	Homo sapiens	598	2838	0.91	0	42.57	803	Q9NYT6	3469
RecName: Full=Zinc finger protein 749 [Homo sapiens]	Homo sapiens	528	1568	0.91	6e-174	37.28	778	O43361	3472
RecName: Full=Zinc finger protein 252 [Canis lupus familiaris]	Canis lupus familiaris	735	3985	0.91	0	46.52	873	Q9XSR1	3476
RecName: Full=Zinc finger protein 182; AltName: Full=Zinc finger protein 21 [Pongo abelii]	Pongo abelii	627	4455	0.92	0	53.26	620	Q5R9S5	3489.5
RecName: Full=Zinc finger protein 33B; AltName: Full=Zinc finger protein 11B; AltName: Full=Zinc finger protein KOX2 [Homo sapiens]	Homo sapiens	678	1345	0.92	0	46.21	778	Q06732	3522
RecName: Full=Zinc finger protein 26; Short=Zfp-26; AltName: Full=Protein mKR3 [Mus musculus]	Mus musculus	688	2195	0.92	0	44.12	861	P10076	3523
RecName: Full=Zinc finger protein 780A [Homo sapiens]	Homo sapiens	555	4167	0.91	0	46.28	641	O75290	3528
RecName: Full=Zinc finger protein 160; AltName: Full=Zinc finger protein HZF5; AltName: Full=Zinc finger protein Kr18; Short=HKr18 [Homo sapiens]	Homo sapiens	723	1378	0.91	0	46.56	818	Q9HCG1	3558.5
RecName: Full=Zinc finger protein 30; AltName: Full=Zinc finger protein KOX28 [Homo sapiens]	Homo sapiens	565	4372	0.91	0	54.29	623	P17039	3576.5
RecName: Full=Zinc finger protein 717; AltName: Full=Krueppel-like factor X17 [Homo sapiens]	Homo sapiens	761	761	0.92	0	46.31	914	Q9BY31	3577.5
RecName: Full=Zinc finger protein 93; AltName: Full=Zinc finger protein 505; AltName: Full=Zinc finger protein HTF34 [Homo sapiens]	Homo sapiens	535	4753	0.91	6e-179	45.94	620	P35789	3581
RecName: Full=Zinc finger protein 43; AltName: Full=Zinc finger protein 39; AltName: Full=Zinc finger protein HTF6; AltName: Full=Zinc finger protein KOX27 [Homo sapiens]	Homo sapiens	624	4016	0.88	0	51.25	809	P17038	3583.5
RecName: Full=Zinc finger protein 420 [Bos taurus]	Bos taurus	665	4591	0.91	0	59.12	687	A2VDQ7	3600.5
RecName: Full=Zinc finger protein 569; AltName: Full=Mszf21; AltName: Full=Zinc finger protein 74; Short=Zfp-74 [Mus musculus]	Mus musculus	652	4148	0.92	0	49.22	679	Q80W31	3612
RecName: Full=Zinc finger protein 599 [Homo sapiens]	Homo sapiens	461	3861	0.91	6e-151	43.68	588	Q96NL3	3616.5
RecName: Full=Zinc finger protein 585B; AltName: Full=zinc finger protein 41-like protein [Homo sapiens]	Homo sapiens	744	3019	0.91	0	51.27	769	Q52M93	3619
RecName: Full=Zinc finger protein 605 [Homo sapiens]	Homo sapiens	664	2453	0.91	0	52.72	641	Q86T29	3624.5
RecName: Full=Zinc finger protein 133; AltName: Full=Zinc finger protein 150 [Homo sapiens]	Homo sapiens	494	5820	0.91	7e-163	43.47	654	P52736	3628
RecName: Full=Zinc finger protein 420 [Homo sapiens]	Homo sapiens	667	4598	0.91	0	59.12	688	Q8TAQ5	3636.5
RecName: Full=Zinc finger protein 630 [Homo sapiens]	Homo sapiens	574	3555	0.92	0	46.4	657	Q2M218	3641.5
RecName: Full=Zinc finger protein 571 [Homo sapiens]	Homo sapiens	531	3495	0.91	2e-177	53.89	609	Q7Z3V5	3656
RecName: Full=Zinc finger protein 135 [Bos taurus]	Bos taurus	566	5164	0.91	0	47.16	657	Q08DG8	3673
RecName: Full=Zinc finger protein 334 [Pongo abelii]	Pongo abelii	566	2337	0.91	0	45.56	678	Q5RES8	3674
RecName: Full=Zinc finger protein 761 [Homo sapiens]	Homo sapiens	624	2399	0.91	0	46.44	746	Q86XN6	3691
RecName: Full=Zinc finger protein 665; AltName: Full=Zinc finger protein 160-like [Homo sapiens]	Homo sapiens	615	4469	0.91	0	46.84	678	Q9H7R5	3692.5
RecName: Full=Zinc finger protein 184 [Mus musculus]	Mus musculus	635	2910	0.91	0	46.48	737	Q7TSH9	3700
RecName: Full=Zinc finger protein 84; AltName: Full=Zinc finger protein HPF2 [Homo sapiens]	Homo sapiens	825	2869	0.91	0	58.69	738	P51523	3701
RecName: Full=Zinc finger protein 227 [Homo sapiens]	Homo sapiens	617	1472	0.92	0	42.5	799	Q86WZ6	3707.5
RecName: Full=Zinc finger protein 432 [Homo sapiens]	Homo sapiens	664	4411	0.91	0	53.54	652	O94892	3712
RecName: Full=Zinc finger protein 543 [Homo sapiens]	Homo sapiens	462	4161	0.91	3e-151	43.63	600	Q08ER8	3714.5
RecName: Full=Zinc finger protein 699; AltName: Full=Hangover homolog [Homo sapiens]	Homo sapiens	516	2709	0.91	2e-171	46.74	642	Q32M78	3716
RecName: Full=Zinc finger protein 254; AltName: Full=Bone marrow zinc finger 5; Short=BMZF-5; AltName: Full=Hematopoietic cell-derived zinc finger protein 1; Short=HD-ZNF1; AltName: Full=Zinc finger protein 539; AltName: Full=Zinc finger protein 91-like [Homo sapiens]	Homo sapiens	491	4187	0.92	2e-161	42.67	659	O75437	3717.5
RecName: Full=Zinc finger protein 571 [Pongo abelii]	Pongo abelii	539	2578	0.91	1e-180	54.46	608	Q5R5Q6	3727
RecName: Full=Zinc finger protein 470; AltName: Full=Chondrogenesis zinc finger protein 1; Short=CZF-1 [Homo sapiens]	Homo sapiens	605	2902	0.91	0	47.91	717	Q6ECI4	3728
RecName: Full=Zinc finger protein 227 [Bos taurus]	Bos taurus	593	2697	0.93	0	42.62	787	A0JNB1	3728.5
RecName: Full=Zinc finger protein 14; Short=Zfp-14; AltName: Full=Zinc finger protein Krox-9 [Mus musculus]	Mus musculus	422	5960	0.91	8e-137	55.35	501	P10755	3730
RecName: Full=Zinc finger protein 98; AltName: Full=Zinc finger protein 739; AltName: Full=Zinc finger protein F7175 [Homo sapiens]	Homo sapiens	458	4127	0.92	7e-150	42.7	572	A6NK75	3733
RecName: Full=Zinc finger protein 441 [Homo sapiens]	Homo sapiens	513	1922	0.91	3e-169	44.82	693	Q8N8Z8	3742.5
RecName: Full=Zinc finger protein 585B [Pongo abelii]	Pongo abelii	739	2995	0.91	0	50.87	769	Q5RB30	3746.5
RecName: Full=Zinc finger protein 816 [Homo sapiens]	Homo sapiens	463	2653	0.92	7e-151	41.69	651	Q0VGE8	3749
RecName: Full=Zinc finger protein 540 [Homo sapiens]	Homo sapiens	585	2724	0.91	0	46.44	660	Q8NDQ6	3755
RecName: Full=Zinc finger protein 430 [Homo sapiens]	Homo sapiens	375	5738	0.91	3e-118	51.51	570	Q9H8G1	3755.5
RecName: Full=Zinc finger protein 728 [Homo sapiens]	Homo sapiens	500	2584	0.91	1e-165	45.52	622	P0DKX0	3758.5
RecName: Full=Zinc finger protein 585A [Homo sapiens]	Homo sapiens	780	2365	0.91	0	50.37	769	Q6P3V2	3764
RecName: Full=Zinc finger protein 595 [Homo sapiens]	Homo sapiens	559	3675	0.91	0	45.77	648	Q8IYB9	3766.5
RecName: Full=Zinc finger protein 12; AltName: Full=Gonadotropin-inducible ovary transcription repressor 3; Short=GIOT-3; AltName: Full=Zinc finger protein 325; AltName: Full=Zinc finger protein KOX3 [Homo sapiens]	Homo sapiens	622	2177	0.92	0	50.8	697	P17014	3781.5
RecName: Full=Zinc finger protein 60; Short=Zfp-60; AltName: Full=Zinc finger protein Mfg-3 [Mus musculus]	Mus musculus	528	3006	0.91	4e-175	49.35	707	P16374	3783.5
RecName: Full=Zinc finger protein 479; AltName: Full=Zinc finger protein Kr19; Short=HKr19 [Homo sapiens]	Homo sapiens	422	4525	0.92	2e-136	43.9	524	Q96JC4	3796.5
RecName: Full=Zinc finger protein 14 homolog; Short=Zfp-14; AltName: Full=Zinc finger protein 531 [Homo sapiens]	Homo sapiens	459	5990	0.91	1e-150	46.35	533	Q9HCL3	3809.5
RecName: Full=Zinc finger protein 540 [Pongo abelii]	Pongo abelii	575	3090	0.91	0	45.83	660	Q5R5S6	3811
RecName: Full=Zinc finger protein 12 [Mus musculus]	Mus musculus	560	2607	0.92	0	46.68	686	Q7TSI0	3816
RecName: Full=Zinc finger protein 567 [Homo sapiens]	Homo sapiens	566	2430	0.91	0	48.22	647	Q8N184	3817.5
RecName: Full=Zinc finger protein 250; AltName: Full=Zinc finger protein 647 [Homo sapiens]	Homo sapiens	473	3016	0.92	9e-156	46.05	560	P15622	3824.5
RecName: Full=Zinc finger protein 82 homolog; Short=Zfp-82; AltName: Full=Zinc finger protein 545 [Homo sapiens]	Homo sapiens	443	5299	0.91	2e-144	44.5	532	Q8N141	3828.5
RecName: Full=Zinc finger protein 549 [Pongo abelii]	Pongo abelii	443	2162	0.92	4e-143	40.21	640	Q5RBQ3	3829
PUTATIVE PSEUDOGENE: RecName: Full=Putative zinc finger protein 66; AltName: Full=Zinc finger protein 66 pseudogene [Homo sapiens]	Homo sapiens	481	4753	0.91	9e-159	43.69	573	Q6ZN08	3830
RecName: Full=Zinc finger protein 7 [Pongo abelii]	Pongo abelii	532	1884	0.91	9e-177	43.54	686	Q5RBX0	3830.5
RecName: Full=Zinc finger protein 416 [Homo sapiens]	Homo sapiens	429	2801	0.92	3e-138	40.73	594	Q9BWM5	3834
RecName: Full=Zinc finger protein 334 [Homo sapiens]	Homo sapiens	583	2362	0.92	0	46.23	680	Q9HCZ1	3839
RecName: Full=Zinc finger protein 778 [Homo sapiens]	Homo sapiens	526	2940	0.91	4e-174	42.31	729	Q96MU6	3857
RecName: Full=Zinc finger protein 534; AltName: Full=KRAB domain only protein 3 [Homo sapiens]	Homo sapiens	550	3571	0.91	0	45.57	674	Q76KX8	3857.5
RecName: Full=Zinc finger protein 44; AltName: Full=Gonadotropin-inducible ovary transcription repressor 2; Short=GIOT-2; AltName: Full=Zinc finger protein 55; AltName: Full=Zinc finger protein 58; AltName: Full=Zinc finger protein KOX7 [Homo sapiens]	Homo sapiens	463	2652	0.93	1e-150	46.04	663	P15621	3858
RecName: Full=RB-associated KRAB zinc finger protein; AltName: Full=RB-associated KRAB repressor; Short=hRBaK; AltName: Full=Zinc finger protein 769 [Homo sapiens]	Homo sapiens	632	2622	0.91	0	48.31	714	Q9NYW8	3864
RecName: Full=Zinc finger protein 7; AltName: Full=Zinc finger protein HF.16; AltName: Full=Zinc finger protein KOX4 [Homo sapiens]	Homo sapiens	532	1886	0.91	6e-177	43.54	686	P17097	3864
RecName: Full=Zinc finger protein 229 [Homo sapiens]	Homo sapiens	586	3318	0.85	0	50.93	825	Q9UJW7	3865.5
RecName: Full=Zinc finger protein 17; AltName: Full=Zinc finger protein HPF3; AltName: Full=Zinc finger protein KOX10 [Homo sapiens]	Homo sapiens	574	2199	0.91	0	45.91	662	P17021	3868
RecName: Full=Zinc finger protein 549 [Homo sapiens]	Homo sapiens	445	1733	0.93	6e-144	40.12	640	Q6P9A3	3870.5
RecName: Full=Zinc finger protein 607 [Homo sapiens]	Homo sapiens	635	2044	0.91	0	45.11	696	Q96SK3	3874.5
RecName: Full=Zinc finger protein 235; AltName: Full=Zinc finger protein 270; AltName: Full=Zinc finger protein 93 homolog; Short=Zfp-93; AltName: Full=Zinc finger protein HZF6 [Homo sapiens]	Homo sapiens	557	3292	0.92	0	42.65	738	Q14590	3883.5
RecName: Full=Zinc finger protein 780B; AltName: Full=Zinc finger protein 779 [Homo sapiens]	Homo sapiens	720	2116	0.91	0	46.15	833	Q9Y6R6	3884
RecName: Full=Zinc finger protein 304; AltName: Full=KRAB-containing zinc finger protein [Homo sapiens]	Homo sapiens	515	3102	0.91	1e-170	46.38	659	Q9HCX3	3884.5
RecName: Full=Zinc finger protein 724 [Homo sapiens]	Homo sapiens	519	3887	0.91	8e-173	45.83	619	A8MTY0	3884.5
RecName: Full=Zinc finger protein 132 [Homo sapiens]	Homo sapiens	563	2308	0.91	0	49.25	706	P52740	3886
RecName: Full=Zinc finger protein 182; AltName: Full=Zinc finger protein 21 [Mus musculus]	Mus musculus	585	4431	0.92	0	51.44	627	Q6P560	3897
RecName: Full=Zinc finger protein 425 [Macaca fascicularis]	Macaca fascicularis	497	2701	0.91	1e-162	35.45	741	Q9N003	3897
RecName: Full=Zinc finger protein 846 [Homo sapiens]	Homo sapiens	408	4440	0.91	3e-131	49.18	533	Q147U1	3897.5
RecName: Full=Zinc finger protein 90; AltName: Full=Zinc finger protein HTF9 [Homo sapiens]	Homo sapiens	454	3293	0.91	9e-148	42.83	601	Q03938	3899.5
RecName: Full=Zinc finger protein 471; AltName: Full=EZFIT-related protein 1 [Homo sapiens]	Homo sapiens	548	3017	0.91	0	46.02	626	Q9BX82	3904
RecName: Full=Zinc finger protein 354A; AltName: Full=Kidney, ischemia, and developmentally-regulated protein 1; AltName: Full=Renal transcription factor Kid-1; AltName: Full=Transcription factor 17; Short=TCF-17 [Mus musculus]	Mus musculus	449	3139	0.91	2e-146	44.09	572	Q61751	3905.5
RecName: Full=Zinc finger protein 45; AltName: Full=BRC1744; AltName: Full=Zinc finger protein 13; AltName: Full=Zinc finger protein KOX5 [Homo sapiens]	Homo sapiens	591	3667	0.92	0	45.67	682	Q02386	3907.5
RecName: Full=Zinc finger protein 737; AltName: Full=Zinc finger protein 102 [Homo sapiens]	Homo sapiens	442	4777	0.91	2e-144	46.41	536	O75373	3909.5
RecName: Full=Zinc finger protein 135; AltName: Full=Zinc finger protein 61; AltName: Full=Zinc finger protein 78-like 1 [Homo sapiens]	Homo sapiens	530	5188	0.92	1e-176	58.79	658	P52742	3912.5
RecName: Full=Zinc finger protein 27; Short=Zfp-27; AltName: Full=Protein mKR4 [Mus musculus]	Mus musculus	744	1423	0.91	0	46.92	819	P10077	3917
RecName: Full=Zinc finger protein 181 [Bos taurus]	Bos taurus	405	2211	0.91	2e-129	43.33	570	Q2KI58	3921
RecName: Full=Zinc finger protein 92; AltName: Full=Zinc finger protein HTF12 [Homo sapiens]	Homo sapiens	431	4726	0.91	3e-139	42.83	586	Q03936	3924.5
RecName: Full=Zinc finger protein 726 [Homo sapiens]	Homo sapiens	521	3829	0.91	2e-173	43.98	616	A6NNF4	3925.5
RecName: Full=Zinc finger protein 79; AltName: Full=ZNFpT7 [Homo sapiens]	Homo sapiens	404	2670	0.91	6e-130	56.01	498	Q15937	3929.5
RecName: Full=Zinc finger protein 136 [Homo sapiens]	Homo sapiens	400	2309	0.91	5e-128	46.51	540	P52737	3932
RecName: Full=Zinc finger protein 311; AltName: Full=Zinc finger protein zfp-31 [Homo sapiens]	Homo sapiens	462	4859	0.93	6e-150	44.71	666	Q5JNZ3	3935
RecName: Full=Zinc finger protein 860 [Homo sapiens]	Homo sapiens	453	4122	0.92	4e-147	40.46	632	A6NHJ4	3938.5
RecName: Full=Zinc finger protein 431 [Homo sapiens]	Homo sapiens	406	4834	0.91	5e-130	41.84	576	Q8TF32	3943
RecName: Full=Zinc finger protein 528 [Homo sapiens]	Homo sapiens	517	2410	0.91	5e-172	46.03	628	Q3MIS6	3944.5
RecName: Full=Zinc finger protein 880 [Homo sapiens]	Homo sapiens	490	4111	0.91	4e-162	45.4	577	Q6PDB4	3948
RecName: Full=Zinc finger protein 700 [Homo sapiens]	Homo sapiens	586	3960	0.92	0	43.46	742	Q9H0M5	3950.5
RecName: Full=Zinc finger protein 614 [Macaca fascicularis]	Macaca fascicularis	520	1707	0.92	9e-174	48.65	582	Q95K49	3952.5
RecName: Full=Zinc finger protein 283; AltName: Full=Zinc finger protein HZF19 [Homo sapiens]	Homo sapiens	533	4541	0.92	3e-177	46.23	679	Q8N7M2	3960
RecName: Full=Zinc finger protein 560 [Homo sapiens]	Homo sapiens	480	1371	0.92	2e-155	38.08	790	Q96MR9	3963
RecName: Full=Zinc finger protein 567 [Bos taurus]	Bos taurus	558	2386	0.91	0	47.44	647	A2VDP4	3973
RecName: Full=Zinc finger protein 354C; AltName: Full=Kidney, ischemia, and developmentally-regulated protein 3; Short=hKID3 [Homo sapiens]	Homo sapiens	404	4336	0.91	2e-129	44.22	554	Q86Y25	3974.5
RecName: Full=Zinc finger protein 429 [Homo sapiens]	Homo sapiens	556	4393	0.91	0	45.44	674	Q86V71	3975
RecName: Full=Zinc finger protein 530 [Homo sapiens]	Homo sapiens	461	2721	0.91	1e-150	48.37	599	Q6P9A1	3975.5
RecName: Full=Zinc finger protein 30; Short=Zfp-30 [Mus musculus]	Mus musculus	431	4855	0.91	5e-140	43.42	533	Q60585	3976
RecName: Full=Zinc finger protein 425 [Homo sapiens]	Homo sapiens	494	2671	0.91	2e-161	34.78	752	Q6IV72	3982.5
RecName: Full=Zinc finger protein 136 [Pongo abelii]	Pongo abelii	401	2314	0.91	2e-128	46.72	540	Q5REK1	3989.5
RecName: Full=Zinc finger protein 99 [Homo sapiens]	Homo sapiens	681	1596	0.91	0	46.25	864	A8MXY4	3994.5
RecName: Full=Zinc finger protein 454 [Homo sapiens]	Homo sapiens	410	2947	0.91	6e-132	43.33	522	Q8N9F8	3995.5
RecName: Full=Zinc finger protein 792 [Homo sapiens]	Homo sapiens	390	1850	0.91	4e-123	39.08	632	Q3KQV3	3997.5
RecName: Full=Zinc finger protein 30 homolog; Short=Zfp-30 [Macaca fascicularis]	Macaca fascicularis	446	5212	0.91	6e-146	44.35	519	Q9BE27	4004.5
RecName: Full=Zinc finger protein 256; AltName: Full=Bone marrow zinc finger 3; Short=BMZF-3 [Homo sapiens]	Homo sapiens	507	2919	0.91	5e-168	46.96	627	Q9Y2P7	4005.5
RecName: Full=Zinc finger protein 273; AltName: Full=Zinc finger protein HZF9 [Homo sapiens]	Homo sapiens	406	3691	0.91	5e-130	44.4	569	Q14593	4007
RecName: Full=Zinc finger protein 585A [Pongo abelii]	Pongo abelii	744	3029	0.9	0	55.65	737	Q5RDX1	4016.5
RecName: Full=Zinc finger protein 157; AltName: Full=Zinc finger protein HZF22 [Homo sapiens]	Homo sapiens	451	5583	0.91	7e-148	49.5	506	P51786	4017
RecName: Full=Zinc finger protein 578 [Homo sapiens]	Homo sapiens	422	3848	0.92	7e-136	41.39	590	Q96N58	4017
RecName: Full=Zinc finger protein 718 [Homo sapiens]	Homo sapiens	361	4372	0.91	4e-114	39.11	478	Q3SXZ3	4026.5
RecName: Full=Zinc finger protein 614 [Homo sapiens]	Homo sapiens	523	2898	0.92	7e-175	49.3	585	Q8N883	4027
RecName: Full=Zinc finger protein 175; AltName: Full=Zinc finger protein OTK18 [Homo sapiens]	Homo sapiens	553	2258	0.91	0	45.3	711	Q9Y473	4027.5
RecName: Full=RB-associated KRAB zinc finger protein; AltName: Full=RB-associated KRAB repressor; AltName: Full=Zinc finger protein 769 [Mus musculus]	Mus musculus	551	2470	0.92	0	44.51	711	Q8BQC8	4031
RecName: Full=Zinc finger protein 680 [Homo sapiens]	Homo sapiens	393	4370	0.92	1e-125	40.21	530	Q8NEM1	4034.5
RecName: Full=Zinc finger protein 681 [Homo sapiens]	Homo sapiens	448	3476	0.91	7e-145	47.91	645	Q96N22	4036.5
RecName: Full=Zinc finger protein 331; AltName: Full=C2H2-like zinc finger protein rearranged in thyroid adenomas; AltName: Full=Zinc finger protein 361; AltName: Full=Zinc finger protein 463 [Homo sapiens]	Homo sapiens	388	5690	0.91	2e-124	55.69	463	Q9NQX6	4046.5
RecName: Full=Zinc finger protein 845 [Homo sapiens]	Homo sapiens	769	1588	0.91	0	51.97	970	Q96IR2	4047.5
RecName: Full=Zinc finger protein 85; AltName: Full=Zinc finger protein HPF4; AltName: Full=Zinc finger protein HTF1 [Homo sapiens]	Homo sapiens	471	4832	0.91	1e-154	42.59	595	Q03923	4048
PUTATIVE PSEUDOGENE: RecName: Full=Putative zinc finger protein 727; AltName: Full=Zinc finger protein 727 pseudogene [Homo sapiens]	Homo sapiens	335	3959	0.91	8e-104	50.6	499	A8MUV8	4055
RecName: Full=Zinc finger protein 436 [Pongo abelii]	Pongo abelii	427	6169	0.92	4e-139	59.42	470	Q5R5Y7	4056.5
RecName: Full=Zinc finger protein 331 [Pongo abelii]	Pongo abelii	388	5691	0.91	2e-124	55.69	463	Q5REA0	4059
RecName: Full=Zinc finger protein 251 [Homo sapiens]	Homo sapiens	520	1370	0.91	3e-172	42.19	671	Q9BRH9	4063.5
RecName: Full=Zinc finger protein 354A; AltName: Full=Kidney, ischemia, and developmentally-regulated protein 1; AltName: Full=Renal transcription factor Kid-1; AltName: Full=Transcription factor 17; Short=TCF-17 [Rattus norvegicus]	Rattus norvegicus	433	2707	0.91	3e-140	43	576	Q02975	4066
RecName: Full=Zinc finger protein 436 [Homo sapiens]	Homo sapiens	429	6229	0.92	6e-140	59.71	470	Q9C0F3	4068
RecName: Full=Zinc finger protein 82; Short=Zfp-82; AltName: Full=Zinc finger protein 545 [Mus musculus]	Mus musculus	437	5392	0.91	2e-142	55.32	530	Q6P9Y7	4077.5
RecName: Full=Zinc finger protein 606; AltName: Full=Zinc finger protein 328 [Homo sapiens]	Homo sapiens	575	2454	0.91	0	43.18	792	Q8WXB4	4078.5
RecName: Full=Zinc finger protein 675; AltName: Full=TRAF6-binding zinc finger protein; AltName: Full=TRAF6-inhibitory zinc finger protein [Homo sapiens]	Homo sapiens	463	3266	0.91	8e-152	42.35	568	Q8TD23	4082.5
RecName: Full=Zinc finger protein 354C; AltName: Full=Protein AJ18 [Rattus norvegicus]	Rattus norvegicus	432	3976	0.91	4e-140	43.76	560	Q9EPU7	4085
RecName: Full=Zinc finger protein 480 [Homo sapiens]	Homo sapiens	387	4461	0.91	6e-123	54.67	535	Q8WV37	4087.5
RecName: Full=Zinc finger protein 234; AltName: Full=Zinc finger protein 269; AltName: Full=Zinc finger protein HZF4 [Homo sapiens]	Homo sapiens	578	3835	0.91	0	53	700	Q14588	4097
RecName: Full=Zinc finger protein 354A; AltName: Full=Transcription factor 17; Short=TCF-17; AltName: Full=Zinc finger protein eZNF [Homo sapiens]	Homo sapiens	444	3173	0.91	8e-144	42.19	605	O60765	4101
RecName: Full=Zinc finger protein 547 [Pongo abelii]	Pongo abelii	297	2560	0.92	8e-91	45.94	402	Q5RCX4	4101
RecName: Full=Zinc finger protein 224; AltName: Full=Bone marrow zinc finger 2; Short=BMZF-2; AltName: Full=Zinc finger protein 233; AltName: Full=Zinc finger protein 255; AltName: Full=Zinc finger protein 27; AltName: Full=Zinc finger protein KOX22 [Homo sapiens]	Homo sapiens	575	3317	0.91	0	42.74	707	Q9NZL3	4104
RecName: Full=Zinc finger protein 320 [Homo sapiens]	Homo sapiens	413	4909	0.91	1e-133	42.76	509	A2RRD8	4109.5
RecName: Full=Zinc finger protein 30 homolog; Short=Zfp-30; AltName: Full=Zinc finger protein 745 [Homo sapiens]	Homo sapiens	442	5280	0.91	2e-144	46.14	519	Q9Y2G7	4110
RecName: Full=Zinc finger protein 300 [Homo sapiens]	Homo sapiens	539	5442	0.92	1e-180	49.59	604	Q96RE9	4110.5
RecName: Full=Zinc finger protein 573 [Homo sapiens]	Homo sapiens	573	5023	0.91	0	52.68	665	Q86YE8	4115.5
RecName: Full=Zinc finger protein 551 [Mus musculus]	Mus musculus	469	3091	0.91	2e-152	41.2	696	B2RUI1	4118
RecName: Full=Zinc finger protein 570 [Homo sapiens]	Homo sapiens	403	4643	0.91	3e-129	45.84	536	Q96NI8	4118.5
RecName: Full=Zinc finger protein 250; AltName: Full=Zinc finger protein 647 [Mus musculus]	Mus musculus	441	6040	0.81	1e-143	60.94	535	Q7TNU6	4128.5
RecName: Full=Zinc finger protein 23; AltName: Full=Zinc finger protein 359; AltName: Full=Zinc finger protein 612; AltName: Full=Zinc finger protein KOX16 [Homo sapiens]	Homo sapiens	588	2824	0.88	0	47.2	643	P17027	4132.5
RecName: Full=Zinc finger protein 90 homolog; Short=Zfp-90; AltName: Full=Zinc finger protein 756 [Homo sapiens]	Homo sapiens	468	1836	0.92	7e-153	41.36	636	Q8TF47	4135.5
RecName: Full=Zinc finger protein 418 [Homo sapiens]	Homo sapiens	549	2073	0.91	0	44.59	676	Q8TF45	4136.5
RecName: Full=Zinc finger protein 77; AltName: Full=ZNFpT1 [Homo sapiens]	Homo sapiens	401	2257	0.91	2e-128	48.31	545	Q15935	4139.5
RecName: Full=Zinc finger protein 732 [Homo sapiens]	Homo sapiens	408	2660	0.91	2e-130	48.86	585	B4DXR9	4151.5
RecName: Full=Zinc finger protein 267; AltName: Full=Zinc finger protein HZF2 [Homo sapiens]	Homo sapiens	551	1817	0.91	0	43.74	743	Q14586	4157.5
RecName: Full=Zinc finger protein 253; AltName: Full=Bone marrow zinc finger 1; Short=BMZF-1; AltName: Full=Zinc finger protein 411 [Homo sapiens]	Homo sapiens	389	4644	0.91	2e-124	42.1	499	O75346	4157.5
RecName: Full=Zinc finger protein 547 [Homo sapiens]	Homo sapiens	292	2520	0.92	7e-89	48.42	402	Q8IVP9	4157.5
RecName: Full=Zinc finger protein 565 [Homo sapiens]	Homo sapiens	471	5736	0.91	3e-155	48.49	539	Q8N9K5	4167
RecName: Full=Zinc finger protein 169 [Homo sapiens]	Homo sapiens	447	4266	0.92	2e-145	41.75	603	Q14929	4169.5
RecName: Full=Zinc finger protein 611 [Homo sapiens]	Homo sapiens	527	1501	0.92	1e-174	42.05	705	Q8N823	4171
RecName: Full=Zinc finger protein 485 [Homo sapiens]	Homo sapiens	346	5345	0.91	1e-108	42.76	441	Q8NCK3	4171.5
RecName: Full=Zinc finger protein 716 [Homo sapiens]	Homo sapiens	387	3381	0.92	1e-123	44.38	495	A6NP11	4175.5
RecName: Full=Zinc finger protein 419 [Homo sapiens]	Homo sapiens	409	2632	0.91	1e-131	43.98	510	Q96HQ0	4181
RecName: Full=Zinc finger protein 879 [Homo sapiens]	Homo sapiens	486	3043	0.91	1e-160	47.69	563	B4DU55	4181.5
RecName: Full=Zinc finger protein 257; AltName: Full=Bone marrow zinc finger 4; Short=BMZF-4 [Homo sapiens]	Homo sapiens	389	3967	0.91	1e-123	50.24	563	Q9Y2Q1	4187
RecName: Full=Zinc finger protein 404 [Homo sapiens]	Homo sapiens	450	6084	0.91	4e-147	53.42	552	Q494X3	4188.5
RecName: Full=Zinc finger protein 583; AltName: Full=Zinc finger protein L3-5 [Homo sapiens]	Homo sapiens	466	4201	0.91	7e-153	45.97	569	Q96ND8	4194.5
RecName: Full=Zinc finger protein 37A; AltName: Full=Zinc finger protein KOX21 [Homo sapiens]	Homo sapiens	433	2076	0.92	2e-140	51.28	561	P17032	4195.5
RecName: Full=Zinc finger protein 682 [Homo sapiens]	Homo sapiens	375	3365	0.91	4e-119	41.17	498	O95780	4196
RecName: Full=Zinc finger protein 25; AltName: Full=Zinc finger protein KOX19 [Homo sapiens]	Homo sapiens	427	5587	0.92	2e-139	46	456	P17030	4197
RecName: Full=Zinc finger protein 614 [Pongo abelii]	Pongo abelii	520	2487	0.92	7e-174	49.65	585	Q5RCJ2	4199.5
RecName: Full=Oocyte zinc finger protein XlCOF7.1 [Xenopus laevis]	Xenopus laevis	607	2957	0.76	0	51.87	898	P18751	4200.5
RecName: Full=Zinc finger protein 490 [Homo sapiens]	Homo sapiens	388	2990	0.91	2e-123	47.71	529	Q9ULM2	4202.5
RecName: Full=Zinc finger protein 354C; AltName: Full=Kidney, ischemia, and developmentally-regulated protein 3 [Mus musculus]	Mus musculus	426	3567	0.91	8e-138	42.76	560	Q571J5	4203
RecName: Full=Zinc finger protein 20; AltName: Full=Zinc finger protein KOX13 [Homo sapiens]	Homo sapiens	413	2729	0.91	4e-133	41.68	532	P17024	4204
RecName: Full=Zinc finger protein 317 [Homo sapiens]	Homo sapiens	375	1840	0.91	7e-118	41.48	595	Q96PQ6	4206
RecName: Full=Zinc finger protein 354B [Homo sapiens]	Homo sapiens	467	3269	0.91	9e-153	43.83	612	Q96LW1	4209.5
RecName: Full=Zinc finger protein 181; AltName: Full=HHZ181 [Homo sapiens]	Homo sapiens	387	2109	0.91	9e-123	41.34	571	Q2M3W8	4215
RecName: Full=Zinc finger protein 10; AltName: Full=Zinc finger protein KOX1 [Homo sapiens]	Homo sapiens	453	3067	0.91	7e-148	42.16	573	P21506	4222.5
RecName: Full=Zinc finger protein 596 [Homo sapiens]	Homo sapiens	338	3503	0.91	5e-105	47.03	504	Q8TC21	4230
RecName: Full=Zinc finger protein 836 [Homo sapiens]	Homo sapiens	732	1970	0.91	0	45.11	936	Q6ZNA1	4243
RecName: Full=Zinc finger protein 189 [Homo sapiens]	Homo sapiens	523	4452	0.91	3e-174	52.25	626	O75820	4247.5
RecName: Full=Zinc finger protein 442 [Homo sapiens]	Homo sapiens	457	1926	0.93	1e-148	43.4	627	Q9H7R0	4249
RecName: Full=Zinc finger protein 34; AltName: Full=Zinc finger protein KOX32 [Homo sapiens]	Homo sapiens	447	5455	0.93	1e-145	44.6	560	Q8IZ26	4253
RecName: Full=Zinc finger protein 3; AltName: Full=Zinc finger protein HF.12; AltName: Full=Zinc finger protein HZF3.1; AltName: Full=Zinc finger protein KOX25 [Homo sapiens]	Homo sapiens	330	5775	0.92	1e-102	60.23	446	P17036	4256.5
RecName: Full=Zinc finger protein 723 [Homo sapiens]	Homo sapiens	369	4671	0.91	2e-116	51.79	513	P0DPD5	4259
RecName: Full=Zinc finger protein 527 [Homo sapiens]	Homo sapiens	458	2365	0.91	2e-149	42.45	609	Q8NB42	4262
RecName: Full=Zinc finger protein 180; AltName: Full=HHZ168 [Homo sapiens]	Homo sapiens	479	1877	0.91	2e-156	51.81	692	Q9UJW8	4262.5
RecName: Full=Zinc finger protein 235; AltName: Full=Zinc finger protein 93; Short=Zfp-93 [Mus musculus]	Mus musculus	442	2456	0.92	1e-142	41.21	645	Q61116	4268
RecName: Full=Zinc finger protein 90; Short=Zfp-90 [Rattus norvegicus]	Rattus norvegicus	444	2187	0.92	8e-144	41.61	633	Q4V8A8	4268.5
RecName: Full=Zinc finger protein 181 [Pongo abelii]	Pongo abelii	387	2333	0.91	4e-122	42.13	615	Q5REF1	4272.5
RecName: Full=Zinc finger protein 544 [Homo sapiens]	Homo sapiens	526	1519	0.91	5e-174	50.76	715	Q6NX49	4274
RecName: Full=Zinc finger protein 37 homolog; Short=Zfp-37 [Homo sapiens]	Homo sapiens	495	1784	0.92	2e-163	44.33	630	Q9Y6Q3	4274.5
RecName: Full=Zinc finger protein 583 [Mus musculus]	Mus musculus	444	4454	0.91	2e-144	45.62	568	Q3V080	4291.5
RecName: Full=Zinc finger protein 436; AltName: Full=Zinc finger protein 46; Short=Zfp-46; AltName: Full=Zinc finger protein MLZ-4 [Mus musculus]	Mus musculus	424	5793	0.9	2e-138	55.74	452	Q8BPP0	4295
RecName: Full=Zinc finger protein 331 [Canis lupus familiaris]	Canis lupus familiaris	410	5301	0.91	2e-132	55.68	490	Q6JLC9	4297
RecName: Full=Zinc finger protein 141 [Homo sapiens]	Homo sapiens	312	3884	0.91	2e-95	38.73	474	Q15928	4297
RecName: Full=Zinc finger protein 548 [Homo sapiens]	Homo sapiens	382	1478	0.91	4e-121	44.3	533	Q8NEK5	4305.5
RecName: Full=Zinc finger protein 426 [Mus musculus]	Mus musculus	369	1710	0.91	4e-116	42.78	550	Q8R1D1	4307
RecName: Full=Zinc finger protein 791 [Pongo abelii]	Pongo abelii	514	4002	0.91	2e-171	51.75	576	Q5REI6	4314
RecName: Full=Zinc finger protein 676 [Homo sapiens]	Homo sapiens	472	4152	0.88	6e-155	51.14	588	Q8N7Q3	4314.5
RecName: Full=Zinc finger protein 791 [Homo sapiens]	Homo sapiens	512	4008	0.91	1e-170	52.41	576	Q3KP31	4318
RecName: Full=Zinc finger protein 728 [Mus musculus]	Mus musculus	563	2193	0.9	0	45.65	752	Q6P5C7	4319
RecName: Full=Zinc finger protein 2; AltName: Full=Zinc finger protein 661; Short=Zfp-661 [Mus musculus]	Mus musculus	290	4227	0.91	6e-88	50.82	427	Q8BIQ3	4319
RecName: Full=Zinc finger protein 805 [Homo sapiens]	Homo sapiens	472	3913	0.91	2e-154	45.16	627	Q5CZA5	4320.5
RecName: Full=Zinc finger protein 90; Short=Zfp-90; AltName: Full=Zinc finger protein NK10 [Mus musculus]	Mus musculus	438	1529	0.92	3e-141	38.21	636	Q61967	4328.5
RecName: Full=Zinc finger protein 100 [Homo sapiens]	Homo sapiens	366	5134	0.91	4e-115	50.97	542	Q8IYN0	4332.5
RecName: Full=Zinc finger protein 790 [Homo sapiens]	Homo sapiens	466	4554	0.91	6e-152	42.21	636	Q6PG37	4332.5
RecName: Full=Zinc finger protein 34 [Bos taurus]	Bos taurus	438	3451	0.91	1e-142	44.48	543	A3KN32	4333
RecName: Full=Zinc finger protein 875; AltName: Full=Krueppel-related zinc finger protein 1; AltName: Full=Protein HKR1 [Homo sapiens]	Homo sapiens	476	4280	0.91	1e-155	43.71	659	P10072	4335.5
RecName: Full=Zinc finger protein 154 [Homo sapiens]	Homo sapiens	369	2445	0.92	1e-117	49.5	437	Q13106	4337
RecName: Full=Zinc finger protein 225 [Homo sapiens]	Homo sapiens	568	3262	0.91	0	48.99	706	Q9UK10	4348.5
RecName: Full=Zinc finger protein 2 [Bos taurus]	Bos taurus	315	4675	0.92	5e-97	41.72	425	Q29RZ4	4351
RecName: Full=Zinc finger protein 674 [Homo sapiens]	Homo sapiens	497	2567	0.91	1e-164	46.39	581	Q2M3X9	4352.5
RecName: Full=Zinc finger protein 264 [Homo sapiens]	Homo sapiens	424	5305	0.81	6e-136	50.95	627	O43296	4361
RecName: Full=Zinc finger protein 69; AltName: Full=hZNF3 [Homo sapiens]	Homo sapiens	407	3192	0.92	2e-130	39.53	566	Q9UC07	4362
RecName: Full=Zinc finger protein 383 [Homo sapiens]	Homo sapiens	402	5182	0.91	1e-129	47.72	475	Q8NA42	4366
RecName: Full=Zinc finger protein 354B; AltName: Full=Kidney, ischemia, and developmentally-regulated protein 2 [Mus musculus]	Mus musculus	447	2677	0.91	2e-145	44.85	601	Q9QXT9	4373.5
RecName: Full=Zinc finger protein 799; AltName: Full=Zinc finger protein 842 [Homo sapiens]	Homo sapiens	483	1844	0.91	3e-158	46.4	643	Q96GE5	4375
RecName: Full=Zinc finger protein 879 [Mus musculus]	Mus musculus	462	4530	0.91	1e-151	46.69	563	Q8BI99	4376.5
RecName: Full=Zinc finger protein 551; AltName: Full=Zinc finger protein KOX23 [Homo sapiens]	Homo sapiens	526	2056	0.92	1e-174	44.29	670	Q7Z340	4385.5
RecName: Full=Zinc finger protein 383 [Macaca fascicularis]	Macaca fascicularis	413	5152	0.91	9e-134	47.66	475	Q4R6C2	4386.5
RecName: Full=Zinc finger protein 766 [Homo sapiens]	Homo sapiens	338	3320	0.91	2e-105	40.8	468	Q5HY98	4388
RecName: Full=Zinc finger protein 16 [Pan paniscus]	Pan paniscus	549	3341	0.81	0	51.82	673	A1YG88	4394.5
RecName: Full=Zinc finger protein 329 [Homo sapiens]	Homo sapiens	440	4585	0.74	2e-143	54.94	541	Q86UD4	4398.5
RecName: Full=Zinc finger protein 627 [Homo sapiens]	Homo sapiens	336	2893	0.91	1e-104	47.29	461	Q7L945	4402.5
RecName: Full=Zinc finger protein 112; Short=Zfp-112; AltName: Full=Zinc finger protein 228 [Homo sapiens]	Homo sapiens	604	2122	0.92	0	41.21	913	Q9UJU3	4410
RecName: Full=Zinc finger protein 81; AltName: Full=HFZ20 [Homo sapiens]	Homo sapiens	494	1967	0.91	2e-162	42.07	661	P51508	4413.5
RecName: Full=Zinc finger protein 765 [Homo sapiens]	Homo sapiens	353	3450	0.91	2e-110	40.22	523	Q7L2R6	4420.5
RecName: Full=Zinc finger protein 658 [Homo sapiens]	Homo sapiens	730	1447	0.92	0	43.41	1059	Q5TYW1	4425.5
RecName: Full=Zinc finger protein 426 [Rattus norvegicus]	Rattus norvegicus	372	2353	0.91	6e-117	43.89	553	A1L1L7	4434.5
RecName: Full=Zinc finger protein 502 [Homo sapiens]	Homo sapiens	457	4329	0.73	4e-150	57.72	544	Q8TBZ5	4439
RecName: Full=Zinc finger protein 431; AltName: Full=Zinc finger protein 932 [Mus musculus]	Mus musculus	503	5285	0.91	6e-168	55.16	526	E9QAG8	4445.5
RecName: Full=Zinc finger protein 439 [Homo sapiens]	Homo sapiens	328	4091	0.91	5e-101	38.1	499	Q8NDP4	4452
RecName: Full=Zinc finger protein 211; AltName: Full=Zinc finger protein C2H2-25 [Homo sapiens]	Homo sapiens	397	2207	0.91	1e-126	45.47	564	Q13398	4458
RecName: Full=Zinc finger protein 74; AltName: Full=Zinc finger protein 520; AltName: Full=hZNF7 [Homo sapiens]	Homo sapiens	395	4538	0.81	1e-124	52.82	644	Q16587	4467.5
RecName: Full=Zinc finger protein ZFP2; Short=Zfp-2; AltName: Full=Protein mKR2 [Mus musculus]	Mus musculus	457	5821	0.74	4e-151	59.73	459	P08043	4468
RecName: Full=Endothelial zinc finger protein induced by tumor necrosis factor alpha; AltName: Full=Zinc finger protein 71 [Homo sapiens]	Homo sapiens	449	4362	0.73	2e-147	55.72	489	Q9NQZ8	4468.5
RecName: Full=Zinc finger protein 2; AltName: Full=Zinc finger protein 2.2; AltName: Full=Zinc finger protein 661 [Homo sapiens]	Homo sapiens	322	4518	0.91	1e-99	42.06	425	Q9BSG1	4475
RecName: Full=Zinc finger protein 2 [Pongo abelii]	Pongo abelii	317	4496	0.91	8e-98	42.06	425	Q5RBY9	4476.5
RecName: Full=Zinc finger protein 417 [Homo sapiens]	Homo sapiens	420	2680	0.92	4e-135	45.62	575	Q8TAU3	4477
RecName: Full=Zinc finger protein 221 [Homo sapiens]	Homo sapiens	439	4606	0.92	9e-142	48.97	617	Q9UK13	4482
RecName: Full=Zinc finger protein 486; AltName: Full=KRAB domain only protein 2 [Homo sapiens]	Homo sapiens	318	3312	0.91	5e-98	42.89	463	Q96H40	4482.5
RecName: Full=Zinc finger protein 626 [Homo sapiens]	Homo sapiens	398	4749	0.91	3e-127	42.62	528	Q68DY1	4488.5
RecName: Full=Zinc finger protein 677 [Homo sapiens]	Homo sapiens	400	2130	0.91	3e-127	41.23	584	Q86XU0	4494
RecName: Full=Zinc finger protein 774 [Homo sapiens]	Homo sapiens	395	5341	0.78	7e-127	52.86	483	Q6NX45	4498
RecName: Full=Zinc finger protein ZFP2; Short=Zfp-2; AltName: Full=Zinc finger protein 751 [Homo sapiens]	Homo sapiens	477	5121	0.74	1e-158	54.91	461	Q6ZN57	4500
RecName: Full=Zinc finger protein 689; AltName: Full=Transcription factor HIT-39 [Rattus norvegicus]	Rattus norvegicus	325	4581	0.91	3e-100	45.45	500	Q99PJ7	4510.5
RecName: Full=Zinc finger protein 587 [Homo sapiens]	Homo sapiens	420	2675	0.92	4e-135	46.02	575	Q96SQ5	4513
RecName: Full=Zinc finger protein 773; AltName: Full=Zinc finger protein 419B [Homo sapiens]	Homo sapiens	335	3255	0.91	1e-104	50.14	442	Q6PK81	4514
RecName: Full=Zinc finger protein 529 [Homo sapiens]	Homo sapiens	382	2625	0.91	1e-120	39.15	563	Q6P280	4515.5
RecName: Full=Zinc finger protein [Chlorocebus aethiops]	Chlorocebus aethiops	346	4941	0.91	4e-108	39.8	480	P85977	4522.5
RecName: Full=Zinc finger protein 16 [Pan troglodytes]	Pan troglodytes	568	4753	0.81	0	52.73	682	A2T759	4525.5
RecName: Full=Zinc finger protein 813 [Pongo abelii]	Pongo abelii	476	4100	0.91	3e-156	43.1	617	Q5RER9	4528
RecName: Full=Zinc finger protein 16; AltName: Full=Zinc finger protein KOX9 [Homo sapiens]	Homo sapiens	572	4798	0.81	0	53.09	682	P17020	4532.5
RecName: Full=Zinc finger protein 117; AltName: Full=Provirus-linked krueppel; Short=h-PLK; AltName: Full=Zinc finger protein HPF9 [Homo sapiens]	Homo sapiens	399	5666	0.75	3e-128	51.48	483	Q03924	4534.5
RecName: Full=Zinc finger protein 689 [Homo sapiens]	Homo sapiens	324	4550	0.91	1e-99	47.08	500	Q96CS4	4535.5
RecName: Full=Zinc finger protein 70; AltName: Full=Zinc finger protein N27C7-1 [Homo sapiens]	Homo sapiens	375	2133	0.75	6e-120	48.86	446	Q9UC06	4536.5
RecName: Full=Zinc finger protein 155 [Homo sapiens]	Homo sapiens	371	4863	0.91	5e-117	40	538	Q12901	4538
RecName: Full=Zinc finger protein 426 [Homo sapiens]	Homo sapiens	373	2595	0.91	2e-117	43.13	554	Q9BUY5	4543
RecName: Full=Zinc finger protein 124; AltName: Full=Zinc finger protein HZF-16 [Homo sapiens]	Homo sapiens	270	2548	0.91	3e-81	48.2	351	Q15973	4548.5
RecName: Full=Zinc finger protein 813 [Homo sapiens]	Homo sapiens	506	3775	0.91	6e-168	43.13	617	Q6ZN06	4550
RecName: Full=Zinc finger protein 14 [Macaca fascicularis]	Macaca fascicularis	557	2267	0.91	0	49.57	642	Q4R4C7	4550.5
RecName: Full=Zinc finger imprinted 3; AltName: Full=Zinc finger protein 657 [Homo sapiens]	Homo sapiens	362	4928	0.92	3e-114	41.04	472	Q96PE6	4551.5
RecName: Full=Zinc finger protein 19; AltName: Full=Zinc finger protein KOX12 [Homo sapiens]	Homo sapiens	348	5460	0.91	3e-109	42.32	458	P17023	4553
RecName: Full=Zinc finger protein 14; AltName: Full=Gonadotropin-inducible ovary transcription repressor 4; Short=GIOT-4; AltName: Full=Zinc finger protein KOX6 [Homo sapiens]	Homo sapiens	558	2474	0.91	0	49.4	642	P17017	4559.5
RecName: Full=Zinc finger protein 506 [Homo sapiens]	Homo sapiens	291	3638	0.91	7e-88	39.82	444	Q5JVG8	4560.5
RecName: Full=Zinc finger protein 433 [Homo sapiens]	Homo sapiens	543	2621	0.91	0	49.59	673	Q8N7K0	4561
RecName: Full=Zinc finger protein 557 [Homo sapiens]	Homo sapiens	349	5458	0.92	3e-110	43.93	423	Q8N988	4561
RecName: Full=Zinc finger protein 665 [Pongo abelii]	Pongo abelii	610	4691	0.76	0	55.19	613	Q5R8X1	4565.5
RecName: Full=Zinc finger protein 54; AltName: Full=Krueppel-associated box protein 10; Short=KRAB10 [Mus musculus]	Mus musculus	373	2019	0.92	6e-117	40.03	585	E9PW05	4567.5
RecName: Full=Zinc finger protein 613 [Homo sapiens]	Homo sapiens	521	2174	0.92	2e-173	51.15	617	Q6PF04	4571.5
RecName: Full=Zinc finger protein 814 [Homo sapiens]	Homo sapiens	696	2804	0.91	0	45.08	855	B7Z6K7	4572.5
RecName: Full=Zinc finger protein 19 [Pongo abelii]	Pongo abelii	348	5176	0.91	2e-109	42.74	446	Q5R7I8	4577.5
RecName: Full=Zinc finger protein 343 [Homo sapiens]	Homo sapiens	401	4975	0.91	9e-128	51.49	599	Q6P1L6	4578
RecName: Full=Zinc finger protein 120; AltName: Full=Zinc finger protein 31; Short=mZF31 [Mus musculus]	Mus musculus	349	4747	0.91	4e-110	51.59	436	Q8BZW4	4581.5
RecName: Full=Zinc finger protein 649 [Homo sapiens]	Homo sapiens	428	4193	0.92	3e-139	46.39	505	Q9BS31	4585
RecName: Full=Zinc finger protein 284 [Homo sapiens]	Homo sapiens	392	3823	0.91	2e-124	45.37	593	Q2VY69	4587.5
RecName: Full=Zinc finger protein 140 [Homo sapiens]	Homo sapiens	341	5508	0.91	1e-106	53.75	457	P52738	4588
RecName: Full=Zinc finger protein 14 [Pongo abelii]	Pongo abelii	557	2509	0.91	0	49.4	642	Q5R9F0	4596
RecName: Full=Zinc finger protein 260; Short=Zfp-260 [Mus musculus]	Mus musculus	416	2329	0.72	4e-136	52.25	407	Q62513	4602.5
RecName: Full=Zinc finger protein 16 [Gorilla gorilla gorilla]	Gorilla gorilla gorilla	572	4804	0.81	0	53.27	682	A1YF12	4604
RecName: Full=Zinc finger protein 382; AltName: Full=KRAB/zinc finger suppressor protein 1; Short=KS1; AltName: Full=Multiple zinc finger and krueppel-associated box protein KS1 [Homo sapiens]	Homo sapiens	419	3354	0.91	3e-135	42.08	550	Q96SR6	4607
RecName: Full=Zinc finger protein 37; Short=Zfp-37; AltName: Full=Male germ cell-specific zinc finger protein [Mus musculus]	Mus musculus	437	3863	0.9	1e-141	44.54	594	P17141	4612
RecName: Full=Zinc finger protein 689 [Mus musculus]	Mus musculus	323	4676	0.91	2e-99	47.08	500	Q8BKK5	4616.5
RecName: Full=Zinc finger protein 736 [Homo sapiens]	Homo sapiens	292	3749	0.91	2e-88	42.42	427	B4DX44	4622.5
RecName: Full=Zinc finger protein 559 [Homo sapiens]	Homo sapiens	390	2898	0.91	4e-124	47.72	538	Q9BR84	4628
RecName: Full=Zinc finger protein 878 [Homo sapiens]	Homo sapiens	453	4330	0.91	2e-148	54.24	531	C9JN71	4631
RecName: Full=Zinc finger protein 829 [Homo sapiens]	Homo sapiens	338	5426	0.91	1e-105	59.12	432	Q3KNS6	4636
RecName: Full=Zinc finger protein 57; AltName: Full=Zinc finger protein 424 [Homo sapiens]	Homo sapiens	357	4492	0.91	1e-111	43.68	555	Q68EA5	4640
RecName: Full=Zinc finger protein 197; AltName: Full=Zinc finger protein with KRAB and SCAN domains 9; AltName: Full=ZnF20; AltName: Full=pVHL-associated KRAB domain-containing protein [Homo sapiens]	Homo sapiens	719	2548	0.91	0	46.36	1029	O14709	4644
RecName: Full=Zinc finger protein 582 [Homo sapiens]	Homo sapiens	398	4602	0.91	1e-127	45.97	517	Q96NG8	4647
RecName: Full=Zinc finger protein 3; Short=Zfp-3 [Mus musculus]	Mus musculus	449	3217	0.66	1e-147	53.58	497	Q8BLB0	4650.5
PUTATIVE PSEUDOGENE: RecName: Full=Putative zinc finger protein 840; AltName: Full=Zinc finger protein 840 pseudogene [Homo sapiens]	Homo sapiens	488	1403	0.91	3e-159	38.89	716	A6NDX5	4657
RecName: Full=Zinc finger protein 134 [Homo sapiens]	Homo sapiens	337	2486	0.71	2e-105	46.11	427	P52741	4668
RecName: Full=Zinc finger protein 667 [Homo sapiens]	Homo sapiens	449	2137	0.92	1e-145	40.87	610	Q5HYK9	4677
RecName: Full=Putative zinc finger protein 730 [Homo sapiens]	Homo sapiens	351	2723	0.91	7e-110	50	503	Q6ZMV8	4680.5
RecName: Full=Zinc finger protein 461; AltName: Full=Gonadotropin-inducible ovary transcription repressor 1; Short=GIOT-1 [Homo sapiens]	Homo sapiens	382	2528	0.91	5e-121	55.56	563	Q8TAF7	4687.5
RecName: Full=Zinc finger protein 121; AltName: Full=Zinc finger protein 20 [Homo sapiens]	Homo sapiens	338	2263	0.73	1e-106	47.21	390	P58317	4689
RecName: Full=Zinc finger protein 823; AltName: Full=Zinc finger protein ZFP-36 [Homo sapiens]	Homo sapiens	451	2432	0.91	1e-146	46.64	610	P16415	4690.5
RecName: Full=Zinc finger protein 391 [Homo sapiens]	Homo sapiens	334	3518	0.72	2e-105	54.18	358	Q9UJN7	4692.5
RecName: Full=Zinc finger protein 285; AltName: Full=Zinc finger protein 285A [Homo sapiens]	Homo sapiens	363	3824	0.91	2e-113	48.08	590	Q96NJ3	4693.5
RecName: Full=Zinc finger protein 223 [Homo sapiens]	Homo sapiens	328	4169	0.92	2e-101	37.17	482	Q9UK11	4698.5
RecName: Full=Zinc finger protein 1 homolog; Short=Zfp-1; AltName: Full=Zinc finger protein 475 [Homo sapiens]	Homo sapiens	365	2946	0.89	1e-116	45.68	407	Q6P2D0	4699
RecName: Full=Zinc finger protein 776 [Homo sapiens]	Homo sapiens	360	1715	0.91	7e-113	39.71	518	Q68DI1	4703
RecName: Full=Zinc finger protein 786 [Mus musculus]	Mus musculus	375	1219	0.85	1e-115	37.37	777	Q8BV42	4706.5
RecName: Full=Zinc finger protein 473; AltName: Full=Zinc finger protein 100 homolog; Short=Zfp-100 [Homo sapiens]	Homo sapiens	534	1543	0.91	4e-175	37.67	871	Q8WTR7	4707
RecName: Full=Zinc finger protein 610 [Homo sapiens]	Homo sapiens	314	3754	0.91	2e-96	40.08	462	Q8N9Z0	4708
RecName: Full=Zinc finger protein 586 [Homo sapiens]	Homo sapiens	341	2949	0.91	3e-107	49.86	402	Q9NXT0	4710
RecName: Full=Zinc finger protein 600 [Homo sapiens]	Homo sapiens	576	3393	0.74	0	52.57	722	Q6ZNG1	4711
RecName: Full=Zinc finger protein 1 homolog; Short=Zfp-1 [Pongo abelii]	Pongo abelii	362	2917	0.89	3e-115	45.23	407	Q5RC79	4715
RecName: Full=Zinc finger and SCAN domain-containing protein 2; AltName: Full=Zinc finger protein 29 homolog; Short=Zfp-29 [Pongo abelii]	Pongo abelii	497	4655	0.78	5e-164	56.94	645	Q5RCD9	4718
RecName: Full=Zinc finger protein 492; AltName: Full=Zinc finger protein 115 [Homo sapiens]	Homo sapiens	420	4399	0.88	1e-135	50.58	531	Q9P255	4721.5
RecName: Full=Zinc finger protein 230; AltName: Full=Zinc finger protein FDZF2 [Homo sapiens]	Homo sapiens	288	4158	0.91	2e-86	42.35	474	Q9UIE0	4721.5
RecName: Full=Zinc finger protein 729 [Homo sapiens]	Homo sapiens	716	3991	0.91	0	45.25	1252	A6NN14	4724.5
RecName: Full=Zinc finger protein 443; AltName: Full=Krueppel-type zinc finger protein ZK1 [Homo sapiens]	Homo sapiens	517	2435	0.91	3e-171	40.34	671	Q9Y2A4	4725.5
RecName: Full=Zinc finger protein 266; AltName: Full=Zinc finger protein HZF1 [Homo sapiens]	Homo sapiens	429	3227	0.88	5e-139	46.99	549	Q14584	4732
RecName: Full=Zinc finger protein 556 [Homo sapiens]	Homo sapiens	244	2108	0.9	1e-70	41.4	456	Q9HAH1	4733.5
RecName: Full=Zinc finger protein 708; AltName: Full=Zinc finger protein 15; AltName: Full=Zinc finger protein 15-like 1; AltName: Full=Zinc finger protein KOX8 [Homo sapiens]	Homo sapiens	464	3978	0.91	2e-152	42.83	563	P17019	4738.5
RecName: Full=Zinc finger protein 350; AltName: Full=KRAB zinc finger protein ZFQR; AltName: Full=Zinc finger and BRCA1-interacting protein with a KRAB domain 1; AltName: Full=Zinc finger protein ZBRK1 [Homo sapiens]	Homo sapiens	362	2938	0.91	1e-113	45.26	532	Q9GZX5	4742.5
RecName: Full=Zinc finger and SCAN domain-containing protein 2; AltName: Full=Zinc finger protein 29 homolog; Short=Zfp-29; AltName: Full=Zinc finger protein 854 [Homo sapiens]	Homo sapiens	499	4200	0.73	3e-165	58.48	614	Q7Z7L9	4746.5
RecName: Full=Zinc finger protein 684 [Homo sapiens]	Homo sapiens	309	4005	0.91	1e-95	41.69	378	Q5T5D7	4747
RecName: Full=Zinc finger protein 260; Short=Zfp-260; AltName: Full=Pancreas-only zinc finger protein 1; Short=POZF-1 [Rattus norvegicus]	Rattus norvegicus	412	2704	0.73	1e-134	51.5	407	Q62981	4751.5
RecName: Full=Zinc finger protein 460; AltName: Full=Zinc finger protein 272; AltName: Full=Zinc finger protein HZF8 [Homo sapiens]	Homo sapiens	366	5363	0.85	1e-114	50.42	562	Q14592	4757.5
RecName: Full=Zinc finger protein interacting with ribonucleoprotein K; AltName: Full=Zinc finger protein 762 [Homo sapiens]	Homo sapiens	334	2311	0.91	1e-103	39.22	487	Q3SY52	4762.5
RecName: Full=Zinc finger protein 1; Short=Zfp-1; AltName: Full=Protein mKR1 [Mus musculus]	Mus musculus	337	3774	0.91	1e-105	42.83	402	P08042	4765.5
RecName: Full=Zinc finger protein 555 [Homo sapiens]	Homo sapiens	436	3415	0.91	9e-141	47.42	628	Q8NEP9	4771.5
RecName: Full=Zinc finger protein 101; AltName: Full=Zinc finger protein HZF12 [Homo sapiens]	Homo sapiens	260	1515	0.91	1e-76	43.06	436	Q8IZC7	4775.5
RecName: Full=Zinc finger protein 695; AltName: Full=Zinc finger protein SBZF3 [Homo sapiens]	Homo sapiens	368	4865	0.91	4e-116	40.77	515	Q8IW36	4776.5
RecName: Full=Zinc finger protein 852 [Homo sapiens]	Homo sapiens	441	5527	0.92	1e-143	58.06	543	Q6ZMS4	4786
RecName: Full=Zinc finger protein 684 [Macaca fascicularis]	Macaca fascicularis	292	3697	0.91	4e-89	42.93	378	Q4R6J4	4804.5
RecName: Full=Zinc finger protein 3 homolog; Short=Zfp-3; AltName: Full=Zinc finger protein 752 [Homo sapiens]	Homo sapiens	455	2800	0.74	1e-149	54.13	502	Q96NJ6	4809
RecName: Full=Zinc finger protein 329 [Mus musculus]	Mus musculus	414	3212	0.73	1e-133	57.54	522	Q6GQR8	4811
RecName: Full=Zinc finger protein 561 [Homo sapiens]	Homo sapiens	289	2851	0.93	1e-86	43.7	486	Q8N587	4814
RecName: Full=Oocyte zinc finger protein XlCOF8.4 [Xenopus laevis]	Xenopus laevis	434	3811	0.82	8e-138	42.78	780	P18753	4821
RecName: Full=Zinc finger protein interacting with ribonucleoprotein K [Mus musculus]	Mus musculus	308	4695	0.91	6e-94	53.87	463	Q80YP6	4822
RecName: Full=Zinc finger protein 510 [Homo sapiens]	Homo sapiens	435	1214	0.93	1e-139	42.02	683	Q9Y2H8	4823
RecName: Full=Zinc finger protein 786 [Homo sapiens]	Homo sapiens	404	1501	0.91	2e-126	37.99	782	Q8N393	4824.5
RecName: Full=Zinc finger protein 561 [Macaca fascicularis]	Macaca fascicularis	293	3297	0.94	3e-88	43.7	486	Q4R882	4836.5
RecName: Full=Zinc finger protein 28; Short=Zfp-28; AltName: Full=Protein mKR5 [Mus musculus]	Mus musculus	503	2779	0.92	1e-163	42.05	825	P10078	4842
RecName: Full=Zinc finger protein 850 [Homo sapiens]	Homo sapiens	821	3950	0.91	0	49.72	1090	A8MQ14	4844
RecName: Full=Zinc finger protein 763 [Homo sapiens]	Homo sapiens	243	3637	0.91	7e-71	34.87	394	Q0D2J5	4849
RecName: Full=Zinc finger and SCAN domain-containing protein 2; AltName: Full=Zinc finger protein 29; Short=Zfp-29 [Mus musculus]	Mus musculus	497	5925	0.79	2e-164	56.47	614	Q07230	4855
RecName: Full=Zinc finger protein 772 [Homo sapiens]	Homo sapiens	335	2480	0.91	8e-104	39.8	489	Q68DY9	4855.5
RecName: Full=Zinc finger protein 214; AltName: Full=BWSCR2-associated zinc finger protein 1; Short=BAZ-1 [Homo sapiens]	Homo sapiens	412	3163	0.91	7e-132	41.6	606	Q9UL59	4865
RecName: Full=Zinc finger protein 177 [Homo sapiens]	Homo sapiens	330	1853	0.91	3e-102	40.93	481	Q13360	4870
RecName: Full=Zinc finger protein 564 [Homo sapiens]	Homo sapiens	428	2831	0.91	2e-138	46.59	553	Q8TBZ8	4873.5
RecName: Full=Zinc finger protein 563 [Homo sapiens]	Homo sapiens	321	2367	0.91	1e-98	42.89	476	Q8TA94	4875.5
RecName: Full=Zinc finger protein 709 [Homo sapiens]	Homo sapiens	573	3932	0.91	0	51.07	641	Q8N972	4878.5
RecName: Full=Zinc finger protein 671 [Homo sapiens]	Homo sapiens	335	1840	0.92	4e-103	39.46	534	Q8TAW3	4886
RecName: Full=Zinc finger protein 679 [Homo sapiens]	Homo sapiens	293	4129	0.92	4e-89	40.57	411	Q8IYX0	4891
RecName: Full=Zinc finger protein 658B [Homo sapiens]	Homo sapiens	710	2376	0.75	0	51.84	819	Q4V348	4897.5
RecName: Full=Zinc finger protein 468 [Homo sapiens]	Homo sapiens	370	3325	0.91	8e-117	42.44	522	Q5VIY5	4903
RecName: Full=Zinc finger protein 678 [Homo sapiens]	Homo sapiens	465	4988	0.79	4e-153	55.01	525	Q5SXM1	4919
RecName: Full=Zinc finger protein 37; Short=Zfp-37 [Rattus norvegicus]	Rattus norvegicus	410	2388	0.9	6e-131	42.98	601	O88553	4923
RecName: Full=Zinc finger protein 584 [Homo sapiens]	Homo sapiens	286	3154	0.91	2e-86	37.61	421	Q8IVC4	4925.5
RecName: Full=Zinc finger protein 107; AltName: Full=Zinc finger protein 588; AltName: Full=Zinc finger protein ZFD25 [Homo sapiens]	Homo sapiens	634	2457	0.71	0	48.82	783	Q9UII5	4941
RecName: Full=Zinc finger protein 566 [Homo sapiens]	Homo sapiens	314	4762	0.91	6e-97	43.9	418	Q969W8	4957.5
RecName: Full=Zinc finger protein 566 [Pan troglodytes]	Pan troglodytes	315	4769	0.91	4e-97	44.13	418	Q6J6I6	4962.5
RecName: Full=Zinc finger protein 350 [Bos taurus]	Bos taurus	352	4310	0.91	7e-110	44.87	509	Q0VCB0	4970.5
RecName: Full=Zinc finger protein 286A [Homo sapiens]	Homo sapiens	374	2469	0.92	4e-118	42.16	521	Q9HBT8	4997
RecName: Full=Zinc finger protein 473 homolog; AltName: Full=Zinc finger protein 100; Short=Zfp-100 [Mus musculus]	Mus musculus	383	1703	0.74	3e-117	35.75	892	Q8BI67	4998
RecName: Full=Zinc finger protein with KRAB and SCAN domains 5; AltName: Full=Zinc finger protein 95 homolog; Short=Zfp-95 [Pan troglodytes]	Pan troglodytes	364	2669	0.91	6e-111	39.53	839	A2T7D2	5004.5
RecName: Full=Zinc finger protein 667; AltName: Full=Myocardial ischemic preconditioning up-regulated protein 1 [Rattus norvegicus]	Rattus norvegicus	357	1518	0.92	8e-111	35.89	608	Q5MYW4	5005
RecName: Full=Zinc finger and SCAN domain-containing protein 12; AltName: Full=Zinc finger protein 96 [Pongo pygmaeus]	Pongo pygmaeus	340	3384	0.73	1e-104	53.4	604	A2T7F4	5010.5
RecName: Full=Zinc finger protein with KRAB and SCAN domains 5; AltName: Full=Zinc finger protein 95 homolog; Short=Zfp-95 [Homo sapiens]	Homo sapiens	364	2668	0.91	6e-111	39.53	839	Q9Y2L8	5011.5
RecName: Full=Zinc finger protein 517 [Homo sapiens]	Homo sapiens	275	2532	0.91	3e-81	36.36	492	Q6ZMY9	5013
RecName: Full=Zinc finger and SCAN domain-containing protein 12; AltName: Full=Zinc finger protein 96 [Gorilla gorilla gorilla]	Gorilla gorilla gorilla	342	3214	0.73	6e-105	52.92	604	A1YEP8	5019.5
RecName: Full=Zinc finger protein 519 [Homo sapiens]	Homo sapiens	380	2300	0.91	3e-120	42.75	540	Q8TB69	5032.5
RecName: Full=Zinc finger protein 239; AltName: Full=Zinc finger protein HOK-2; AltName: Full=Zinc finger protein MOK-2 [Homo sapiens]	Homo sapiens	320	4652	0.77	9e-99	52.61	458	Q16600	5045.5
RecName: Full=Zinc finger protein 39; Short=Zfp-39; AltName: Full=CtFIN33 [Mus musculus]	Mus musculus	500	2777	0.91	3e-164	43.78	718	Q02525	5047.5
RecName: Full=Zinc finger and SCAN domain-containing protein 12; AltName: Full=Zinc finger protein 305; AltName: Full=Zinc finger protein 96 [Homo sapiens]	Homo sapiens	379	3198	0.73	6e-119	53.19	611	O43309	5052.5
RecName: Full=Zinc finger protein 415 [Homo sapiens]	Homo sapiens	392	5377	0.71	4e-124	49.5	603	Q09FC8	5056.5
RecName: Full=Zinc finger protein 239 [Pongo abelii]	Pongo abelii	318	4631	0.77	4e-98	52	458	Q5R8G9	5059.5
PUTATIVE PSEUDOGENE: RecName: Full=Putative zinc finger protein 735; AltName: Full=Zinc finger protein 735 pseudogene [Homo sapiens]	Homo sapiens	291	4220	0.92	1e-88	40.18	412	P0CB33	5060
RecName: Full=Zinc finger and SCAN domain-containing protein 12; AltName: Full=Zinc finger protein 96 [Pan paniscus]	Pan paniscus	341	2195	0.73	7e-105	53.23	604	A1YFW2	5065
RecName: Full=Zinc finger protein 59; Short=Zfp-59; AltName: Full=Zinc finger protein Mfg-2 [Mus musculus]	Mus musculus	459	2638	0.88	2e-149	40.93	634	P16373	5069.5
RecName: Full=Zinc finger protein 62 homolog; Short=Zfp-62 [Homo sapiens]	Homo sapiens	708	1590	0.79	0	49.87	900	Q8NB50	5071.5
RecName: Full=Zinc finger and SCAN domain-containing protein 12; AltName: Full=Zinc finger protein 96 [Pan troglodytes]	Pan troglodytes	343	2203	0.73	2e-105	53.23	604	A2T6V8	5074
RecName: Full=Zinc finger protein 222 [Homo sapiens]	Homo sapiens	294	4716	0.92	7e-89	44.92	451	Q9UK12	5075.5
RecName: Full=Zinc finger and SCAN domain-containing protein 12; AltName: Full=Zinc finger protein 96 [Macaca nemestrina]	Macaca nemestrina	343	2699	0.73	1e-105	53.54	604	A2T6E3	5076.5
RecName: Full=Zinc finger protein 8; AltName: Full=Zinc finger protein HF.18 [Homo sapiens]	Homo sapiens	271	1901	0.92	3e-79	34.36	575	P17098	5084
RecName: Full=Zinc finger protein 670 [Homo sapiens]	Homo sapiens	288	2468	0.91	1e-87	48.92	389	Q9BS34	5084.5
RecName: Full=Zinc finger protein 782 [Homo sapiens]	Homo sapiens	547	1519	0.91	0	45.07	699	Q6ZMW2	5086.5
RecName: Full=Zinc finger protein 195 [Homo sapiens]	Homo sapiens	345	2444	0.85	6e-106	45.61	629	O14628	5097.5
RecName: Full=Zinc finger protein 91; AltName: Full=Zinc finger protein HPF7; AltName: Full=Zinc finger protein HTF10 [Homo sapiens]	Homo sapiens	739	3469	0.91	0	46.47	1191	Q05481	5098.5
RecName: Full=Zinc finger protein 714 [Homo sapiens]	Homo sapiens	384	3743	0.88	1e-121	51.32	554	Q96N38	5100
RecName: Full=Zinc finger protein 491 [Homo sapiens]	Homo sapiens	377	2450	0.74	2e-120	46.68	437	Q8N8L2	5104.5
RecName: Full=Zinc finger protein 558 [Homo sapiens]	Homo sapiens	308	5445	0.92	4e-95	58.17	402	Q96NG5	5108.5
RecName: Full=Zinc finger protein 514 [Homo sapiens]	Homo sapiens	283	2303	0.91	1e-85	40.19	400	Q96K75	5108.5
RecName: Full=Zinc finger protein 58; Short=Zfp-58; AltName: Full=Regulator of sex-limitation candidate 5; AltName: Full=Zinc finger protein Mfg-1 [Mus musculus]	Mus musculus	407	3410	0.91	2e-131	50.71	489	P16372	5115
RecName: Full=Zinc finger protein 497 [Homo sapiens]	Homo sapiens	450	5332	0.85	6e-148	54.26	498	Q6ZNH5	5117
RecName: Full=Zinc finger protein 467 [Rattus norvegicus]	Rattus norvegicus	330	1865	0.75	1e-100	37.42	594	Q5RJR4	5121
RecName: Full=Zinc finger protein 667; AltName: Full=Myocardial ischemic preconditioning up-regulated protein 1 [Mus musculus]	Mus musculus	366	2058	0.92	5e-114	42.02	609	Q2TL60	5122.5
RecName: Full=Zinc finger protein 655; AltName: Full=Vav-interacting Krueppel-like protein [Homo sapiens]	Homo sapiens	214	1579	0.9	2e-59	36.91	491	Q8N720	5139.5
RecName: Full=Zinc finger protein 467; AltName: Full=Endothelial cell-derived zinc finger protein; Short=EZI [Mus musculus]	Mus musculus	326	1851	0.75	3e-99	37.19	594	Q8JZL0	5141
RecName: Full=Zinc finger protein 32; AltName: Full=C2H2-546; AltName: Full=Zinc finger protein KOX30 [Homo sapiens]	Homo sapiens	231	4617	0.74	6e-68	51.81	273	P17041	5141.5
RecName: Full=Zinc finger protein 19 [Bos taurus]	Bos taurus	296	3729	0.91	8e-90	52.08	453	A3KN36	5154.5
RecName: Full=Zinc finger protein 8; AltName: Full=Zinc finger protein 128 [Mus musculus]	Mus musculus	273	1940	0.92	1e-79	35.23	572	Q8BGV5	5159
RecName: Full=Zinc finger protein 696 [Homo sapiens]	Homo sapiens	280	4949	0.78	7e-85	51.41	374	Q9H7X3	5164
RecName: Full=Zinc finger protein 577 [Homo sapiens]	Homo sapiens	322	4021	0.91	8e-99	43.83	485	Q9BSK1	5165.5
RecName: Full=Zinc finger protein 594; AltName: Full=Zinc finger protein HZF18 [Homo sapiens]	Homo sapiens	684	1358	0.74	0	50.28	807	Q96JF6	5174.5
RecName: Full=Zinc finger protein 789 [Homo sapiens]	Homo sapiens	254	3257	0.91	2e-74	38.19	425	Q5FWF6	5174.5
RecName: Full=Zinc finger protein 32; AltName: Full=Zinc finger protein 637 [Mus musculus]	Mus musculus	230	4624	0.74	1e-67	51.3	272	Q80V23	5174.5
RecName: Full=Zinc finger protein 80 [Pongo pygmaeus]	Pongo pygmaeus	230	2663	0.68	8e-68	45.25	273	P51507	5175.5
RecName: Full=Zinc finger protein 619 [Homo sapiens]	Homo sapiens	324	4973	0.73	7e-99	52.53	560	Q8N2I2	5178
RecName: Full=Zinc finger protein 233 [Homo sapiens]	Homo sapiens	350	1021	0.9	3e-107	46.43	670	A6NK53	5185.5
RecName: Full=Zinc finger protein 80 [Macaca mulatta]	Macaca mulatta	228	2782	0.73	1e-66	46.77	293	P51505	5186.5
RecName: Full=Zinc finger protein 324B [Homo sapiens]	Homo sapiens	339	2575	0.91	1e-104	36.19	544	Q6AW86	5189.5
RecName: Full=Zinc finger protein 620 [Homo sapiens]	Homo sapiens	278	4365	0.91	2e-83	39.86	422	Q6ZNG0	5190.5
RecName: Full=Zinc finger protein 208; AltName: Full=Zinc finger protein 91-like [Homo sapiens]	Homo sapiens	728	2402	0.91	0	44.85	1280	O43345	5194.5
RecName: Full=Zinc finger protein 92; Short=Zfp-92 [Mus musculus]	Mus musculus	292	3013	0.92	9e-88	36.68	488	Q62396	5198
RecName: Full=Zinc finger protein 721 [Homo sapiens]	Homo sapiens	673	1998	0.81	0	48.97	911	Q8TF20	5209
RecName: Full=Zinc finger protein 80 [Pan troglodytes]	Pan troglodytes	229	2150	0.72	2e-67	45.25	273	P51506	5218.5
RecName: Full=Zinc finger protein 587B [Homo sapiens]	Homo sapiens	193	1353	0.91	7e-53	40.74	402	E7ETH6	5223
RecName: Full=Zinc finger protein 562 [Homo sapiens]	Homo sapiens	246	2744	0.91	9e-72	41.87	426	Q6V9R5	5226.5
RecName: Full=Zinc finger protein 80; AltName: Full=ZNFpT17 [Homo sapiens]	Homo sapiens	227	2809	0.69	1e-66	44.87	273	P51504	5227
RecName: Full=Zinc finger protein 572 [Homo sapiens]	Homo sapiens	406	3499	0.71	2e-130	50.59	529	Q7Z3I7	5233
RecName: Full=Zinc finger protein 620 [Pongo abelii]	Pongo abelii	257	4607	0.91	1e-75	39.86	422	Q5RB33	5237
RecName: Full=Zinc finger protein 275 [Homo sapiens]	Homo sapiens	294	2416	0.76	3e-89	42.6	429	Q9NSD4	5237.5
RecName: Full=Zinc finger protein with KRAB and SCAN domains 5; AltName: Full=Zinc finger protein 95; Short=Zfp-95 [Mus musculus]	Mus musculus	332	1318	0.93	7e-99	38.04	819	Q9Z1D8	5249
RecName: Full=Zinc finger protein 271; AltName: Full=Zinc finger protein 35; Short=Zfp-35 [Mus musculus]	Mus musculus	589	3769	0.74	0	56.46	580	P15620	5252
RecName: Full=Putative zinc finger protein 137; AltName: Full=Zinc finger protein 137 pseudogene [Homo sapiens]	Homo sapiens	173	3166	0.72	3e-48	47.28	207	P52743	5257
RecName: Full=Zinc finger protein 806 [Homo sapiens]	Homo sapiens	260	1469	0.91	8e-75	39.07	589	P0C7X5	5260
RecName: Full=Zinc finger protein 382; AltName: Full=KRAB/zinc finger suppressor protein 1; Short=KS1; AltName: Full=Multiple zinc finger and krueppel-associated box protein KS1 [Rattus norvegicus]	Rattus norvegicus	405	3205	0.91	5e-130	40.75	549	A0JPL0	5266
RecName: Full=Zinc finger protein 382; AltName: Full=KRAB/zinc finger suppressor protein 1; Short=KS1; AltName: Full=Multiple zinc finger and krueppel-associated box protein KS1 [Mus musculus]	Mus musculus	381	2608	0.91	3e-120	42.57	579	B2RXC5	5266.5
RecName: Full=Zinc finger protein 35; AltName: Full=Zinc finger protein HF.10 [Homo sapiens]	Homo sapiens	390	4154	0.74	2e-124	50.39	527	P13682	5270.5
RecName: Full=Zinc finger protein 80 [Gorilla gorilla gorilla]	Gorilla gorilla gorilla	231	2397	0.69	6e-68	45.25	273	P51503	5274.5
RecName: Full=Zinc finger protein 841 [Homo sapiens]	Homo sapiens	701	2949	0.8	0	53.3	808	Q6ZN19	5282.5
RecName: Full=Zinc finger protein 248 [Homo sapiens]	Homo sapiens	372	2322	0.92	5e-117	41.61	579	Q8NDW4	5284.5
RecName: Full=Zinc finger protein 445 [Mus musculus]	Mus musculus	248	1363	0.8	1e-67	32.71	986	Q8R2V3	5292.5
RecName: Full=Zinc finger protein 691 [Homo sapiens]	Homo sapiens	216	3930	0.73	5e-62	51.69	315	Q5VV52	5295
RecName: Full=Zinc finger protein 550 [Homo sapiens]	Homo sapiens	288	4381	0.91	5e-87	39.95	422	Q7Z398	5298
RecName: Full=Zinc finger protein 83; AltName: Full=Zinc finger protein 816B; AltName: Full=Zinc finger protein HPF1 [Homo sapiens]	Homo sapiens	473	3632	0.71	2e-156	53.54	516	P51522	5303.5
RecName: Full=Zinc finger protein 62; Short=Zfp-62; AltName: Full=ZT3 [Mus musculus]	Mus musculus	696	1722	0.79	0	50.35	914	Q8C827	5311.5
RecName: Full=Oocyte zinc finger protein XlCOF22 [Xenopus laevis]	Xenopus laevis	404	2750	0.71	5e-131	58.74	435	P18745	5313.5
RecName: Full=Zinc finger protein 467 [Homo sapiens]	Homo sapiens	329	2512	0.74	2e-100	39.42	595	Q7Z7K2	5323
RecName: Full=Zinc finger protein 248 [Pongo abelii]	Pongo abelii	368	1622	0.92	3e-115	41.33	578	Q5REN4	5323.5
RecName: Full=Zinc finger protein 793 [Homo sapiens]	Homo sapiens	305	2060	0.91	9e-94	43.58	406	Q6ZN11	5325
RecName: Full=Zinc finger protein 92 homolog; Short=Zfp-92 [Homo sapiens]	Homo sapiens	293	4728	0.92	3e-89	39.16	416	A6NM28	5349
RecName: Full=Zinc finger protein with KRAB and SCAN domains 7; AltName: Full=Zinc finger protein 167; AltName: Full=Zinc finger protein 448; AltName: Full=Zinc finger protein 64 [Homo sapiens]	Homo sapiens	480	7103	0.92	7e-156	60.77	754	Q9P0L1	5365.5
RecName: Full=Zinc finger protein 623 [Homo sapiens]	Homo sapiens	428	4937	0.72	1e-138	50.23	536	O75123	5372
RecName: Full=Zinc finger protein 22; AltName: Full=Zinc finger protein KOX15; AltName: Full=Zinc finger protein Krox-26 [Homo sapiens]	Homo sapiens	174	3241	0.73	2e-48	59.15	224	P17026	5374
RecName: Full=Zinc finger protein 287 [Pongo pygmaeus]	Pongo pygmaeus	491	3744	0.91	3e-160	45.55	761	A2T812	5383
RecName: Full=Zinc finger protein 835 [Homo sapiens]	Homo sapiens	479	6032	0.83	2e-158	57.8	537	Q9Y2P0	5395
RecName: Full=Zinc finger protein 260; Short=Zfp-260 [Homo sapiens]	Homo sapiens	462	4319	0.81	7e-154	57.92	412	Q3ZCT1	5396.5
RecName: Full=Zinc finger protein 287; AltName: Full=Zinc finger protein with KRAB and SCAN domains 13 [Homo sapiens]	Homo sapiens	503	3282	0.91	1e-164	44.25	761	Q9HBT7	5399
RecName: Full=Zinc finger protein 324A; AltName: Full=Zinc finger protein ZF5128 [Homo sapiens]	Homo sapiens	345	3289	0.91	9e-107	37.11	553	O75467	5409
RecName: Full=Zinc finger protein 809 [Mus musculus]	Mus musculus	221	1999	0.91	7e-63	39.01	402	G3X9G7	5411.5
PUTATIVE PSEUDOGENE: RecName: Full=Putative zinc finger protein 355P; AltName: Full=Zinc finger protein ZnFP01 [Homo sapiens]	Homo sapiens	350	2463	0.72	2e-110	48.58	428	Q9NSJ1	5418
RecName: Full=Zinc finger protein 625 [Homo sapiens]	Homo sapiens	255	3755	0.74	2e-76	49.11	306	Q96I27	5421.5
RecName: Full=Zinc finger protein CKR1 [Gallus gallus]	Gallus gallus	283	2198	0.9	5e-84	42.81	509	P30373	5446.5
RecName: Full=Zinc finger protein 621 [Homo sapiens]	Homo sapiens	226	4258	0.91	3e-64	53.24	439	Q6ZSS3	5452.5
RecName: Full=Zinc finger protein 552 [Homo sapiens]	Homo sapiens	230	1923	0.91	7e-66	41.09	407	Q9H707	5453
RecName: Full=Zinc finger protein 440 [Homo sapiens]	Homo sapiens	314	2809	0.91	1e-94	41.9	595	Q8IYI8	5466
RecName: Full=Zinc finger protein 664 [Mus musculus]	Mus musculus	281	4777	0.72	9e-87	54.18	261	Q4VA44	5472.5
RecName: Full=Zinc finger protein 28 homolog; Short=Zfp-28; AltName: Full=Krueppel-like zinc finger factor X6 [Homo sapiens]	Homo sapiens	514	3152	0.92	1e-167	42.17	868	Q8NHY6	5484
RecName: Full=Zinc finger protein 80 [Chlorocebus aethiops]	Chlorocebus aethiops	155	1936	0.73	1e-41	47.54	213	P51502	5494
RecName: Full=Zinc finger protein 22 [Bos taurus]	Bos taurus	169	3218	0.73	2e-46	57.75	225	Q1LZC0	5506.5
RecName: Full=Zinc finger protein 764 [Homo sapiens]	Homo sapiens	205	3123	0.91	4e-57	44.34	408	Q96H86	5514.5
RecName: Full=Zinc finger protein 785 [Homo sapiens]	Homo sapiens	214	3584	0.91	4e-60	32.74	405	A8K8V0	5518
RecName: Full=Zinc finger protein 664; AltName: Full=Zinc finger protein 176; AltName: Full=Zinc finger protein from organ of Corti [Homo sapiens]	Homo sapiens	284	4816	0.75	6e-88	54.58	261	Q8N3J9	5521
RecName: Full=Zinc finger protein 345; AltName: Full=Zinc finger protein HZF10 [Homo sapiens]	Homo sapiens	515	4767	0.82	3e-173	60.79	488	Q14585	5525.5
RecName: Full=Zinc finger protein 697 [Homo sapiens]	Homo sapiens	316	2306	0.79	3e-96	44.1	545	Q5TEC3	5534
RecName: Full=Zinc finger protein 287; Short=Zfp-287; AltName: Full=Zinc finger protein SKAT-2 [Mus musculus]	Mus musculus	481	3592	0.91	3e-156	44.54	759	Q9EQB9	5547
RecName: Full=Zinc finger protein 664; AltName: Full=Zinc finger protein from organ of Corti [Cavia porcellus]	Cavia porcellus	282	4788	0.75	5e-87	53.78	261	Q60493	5557
RecName: Full=Zinc finger protein 664 [Pongo abelii]	Pongo abelii	280	4754	0.75	2e-86	54.18	261	Q5RAM9	5558
RecName: Full=Zinc finger protein 691 [Bos taurus]	Bos taurus	215	3895	0.75	4e-62	48.25	282	Q17QR7	5565
RecName: Full=Zinc finger protein 572 [Bos taurus]	Bos taurus	413	5495	0.75	3e-133	54.81	529	Q32KN0	5572
RecName: Full=Zinc finger protein 445; Short=ZFP445; AltName: Full=Zinc finger protein 168; AltName: Full=Zinc finger protein with KRAB and SCAN domains 15 [Homo sapiens]	Homo sapiens	414	1184	0.91	1e-127	40.67	1031	P59923	5610.5
RecName: Full=Zinc finger protein 397 [Bos taurus]	Bos taurus	330	4958	0.71	2e-101	60	534	Q1LZ87	5612.5
RecName: Full=Zinc finger protein 691 [Mus musculus]	Mus musculus	210	3827	0.73	3e-60	52.5	283	Q3TDE8	5613
PUTATIVE PSEUDOGENE: RecName: Full=Putative zinc finger protein 286B [Homo sapiens]	Homo sapiens	346	2964	0.75	1e-107	51.43	522	P0CG31	5616.5
RecName: Full=Zinc finger protein 138 [Homo sapiens]	Homo sapiens	152	3092	0.71	3e-40	44.02	262	P52744	5616.5
RecName: Full=Zinc finger protein 345 [Bos taurus]	Bos taurus	514	4738	0.82	7e-173	60.84	487	Q3SYV7	5623
RecName: Full=Zinc finger protein 11; Short=Zfp-11; AltName: Full=Zinc finger protein Krox-6.1A/6.1B+/6.1B- [Mus musculus]	Mus musculus	607	3257	0.83	0	50.16	647	P10751	5634
RecName: Full=Zinc finger protein 660 [Homo sapiens]	Homo sapiens	341	5503	0.73	3e-108	56.7	331	Q6AZW8	5644
RecName: Full=Zinc finger protein 697 [Mus musculus]	Mus musculus	307	2487	0.79	2e-92	50.17	569	Q569E7	5673
RecName: Full=Histone-lysine N-methyltransferase PRDM9; AltName: Full=PR domain zinc finger protein 9; AltName: Full=PR domain-containing protein 9; AltName: Full=Protein-lysine N-methyltransferase PRDM9; AltName: Full=[histone H3]-lysine36 N-trimethyltransferase PRDM9; AltName: Full=[histone H3]-lysine4 N-trimethyltransferase PRDM9; AltName: Full=[histone H3]-lysine9 N-trimethyltransferase PRDM9…	Homo sapiens	468	5609	0.74	2e-149	59.45	894	Q9NQV7	5687
RecName: Full=Zinc finger protein 568 [Mus musculus]	Mus musculus	387	1855	0.92	2e-121	39.52	671	E9PYI1	5695.5
RecName: Full=Histone-lysine N-methyltransferase PRDM9; AltName: Full=Hybrid sterility protein 1; AltName: Full=Meiosis-induced factor containing a PR/SET domain and zinc-finger motif; AltName: Full=PR domain zinc finger protein 9; AltName: Full=PR domain-containing protein 9; AltName: Full=Protein-lysine N-methyltransferase PRDM9; AltName: Full=[histone H3]-lysine36 N-trimethyltransferase PRDM9;…	Mus musculus	427	3623	0.77	1e-134	44.63	843	Q96EQ9	5697
RecName: Full=Zinc finger protein 22; AltName: Full=Zinc finger protein 422; AltName: Full=Zinc finger protein Krox-25; AltName: Full=Zinc finger protein Krox-26 [Mus musculus]	Mus musculus	165	3187	0.73	7e-45	51.22	237	Q9ERU3	5698
RecName: Full=Zinc finger protein 316 [Mus musculus]	Mus musculus	273	7259	0.91	2e-76	49.6	1016	Q6PGE4	5698.5
RecName: Full=Zinc finger protein 316 [Homo sapiens]	Homo sapiens	271	8177	0.8	1e-75	49	1004	A6NFI3	5701.5
RecName: Full=Zinc finger protein 397; AltName: Full=Zinc finger and SCAN domain-containing protein 15; AltName: Full=Zinc finger protein 47 [Homo sapiens]	Homo sapiens	328	3770	0.68	1e-100	51.88	534	Q8NF99	5724
RecName: Full=Zinc finger protein 662 [Homo sapiens]	Homo sapiens	276	4732	0.87	7e-83	57.08	426	Q6ZS27	5746
RecName: Full=Putative zinc finger protein 876 [Homo sapiens]	Homo sapiens	186	2573	0.74	7e-53	47.74	203	Q49A33	5754
RecName: Full=Zinc finger protein 844 [Homo sapiens]	Homo sapiens	233	2324	0.91	1e-64	42.9	666	Q08AG5	5759.5
RecName: Full=Zinc finger protein 707 [Homo sapiens]	Homo sapiens	194	3208	0.91	2e-53	48.47	371	Q96C28	5771.5
RecName: Full=Histone-lysine N-methyltransferase PRDM9; AltName: Full=PR domain zinc finger protein 9; AltName: Full=PR domain-containing protein 9; AltName: Full=Protein-lysine N-methyltransferase PRDM9; AltName: Full=[histone H3]-lysine36 N-trimethyltransferase PRDM9; AltName: Full=[histone H3]-lysine4 N-trimethyltransferase PRDM9; AltName: Full=[histone H3]-lysine9 N-trimethyltransferase PRDM9…	Rattus norvegicus	344	5790	0.77	8e-104	60.36	796	P0C6Y7	5779
RecName: Full=Zinc finger and SCAN domain-containing protein 10; AltName: Full=Zinc finger protein 206 [Homo sapiens]	Homo sapiens	331	2462	0.73	9e-100	41.03	725	Q96SZ4	5786
RecName: Full=Zinc finger protein 112; Short=Zfp-112 [Mus musculus]	Mus musculus	399	1567	0.8	2e-123	40.2	879	Q0VAW7	5786.5
RecName: Full=Zinc finger protein 883 [Homo sapiens]	Homo sapiens	422	4499	0.8	1e-138	56.58	379	P0CG24	5788.5
RecName: Full=Zinc finger protein 771 [Mus musculus]	Mus musculus	244	4127	0.73	2e-72	46.01	317	Q8BJ90	5797.5
RecName: Full=Zinc finger protein 483; AltName: Full=Zinc finger protein with KRAB and SCAN domains 16 [Homo sapiens]	Homo sapiens	381	2531	0.92	3e-118	40.14	744	Q8TF39	5804
RecName: Full=Replication initiator 1 [Rattus norvegicus]	Rattus norvegicus	332	2425	0.73	5e-102	34.93	548	Q68H95	5809.5
RecName: Full=Zinc finger protein 69 homolog; AltName: Full=Zinc finger protein 642 [Bos taurus]	Bos taurus	321	3517	0.92	3e-98	40.62	524	A7MBI1	5811.5
RecName: Full=Zinc finger protein 554 [Homo sapiens]	Homo sapiens	293	2214	0.91	1e-87	46.36	538	Q86TJ5	5814
RecName: Full=Gastrula zinc finger protein XlCGF66.1 [Xenopus laevis]	Xenopus laevis	315	1564	0.73	6e-95	47.92	606	P18733	5815.5
RecName: Full=Zinc finger protein 891 [Homo sapiens]	Homo sapiens	313	2128	0.91	8e-95	38.31	544	A8MT65	5817
RecName: Full=Zinc finger protein 22; AltName: Full=Zinc finger protein Krox-25 [Rattus norvegicus]	Rattus norvegicus	162	3141	0.73	8e-44	49.12	237	Q9ERU2	5821.5
RecName: Full=Gastrula zinc finger protein XlCGF64.1 [Xenopus laevis]	Xenopus laevis	213	4002	0.73	1e-62	56.02	196	P18732	5823.5
RecName: Full=Myeloid zinc finger 1; Short=MZF-1; AltName: Full=Zinc finger and SCAN domain-containing protein 6; AltName: Full=Zinc finger protein 42 [Homo sapiens]	Homo sapiens	362	2430	0.73	4e-111	45.21	734	P28698	5834.5
RecName: Full=Zinc finger protein 771; AltName: Full=Mesenchymal stem cell protein DSC43 [Homo sapiens]	Homo sapiens	243	4132	0.73	6e-72	46.01	317	Q7L3S4	5836.5
RecName: Full=Zinc finger protein 41 homolog; Short=Zfp-41 [Homo sapiens]	Homo sapiens	143	2937	0.72	1e-37	60.53	198	Q8N8Y5	5836.5
RecName: Full=Zinc finger protein 597 [Homo sapiens]	Homo sapiens	189	1578	0.67	5e-51	37.45	424	Q96LX8	5839
RecName: Full=Zinc finger protein 575 [Macaca fascicularis]	Macaca fascicularis	138	1373	0.73	2e-35	39.88	260	Q9GM03	5853.5
RecName: Full=Zinc finger protein 333 [Homo sapiens]	Homo sapiens	352	5364	0.91	4e-108	50.84	665	Q96JL9	5855
RecName: Full=Zinc finger protein ZFMSA12A [Micropterus salmoides]	Micropterus salmoides	287	2488	0.83	7e-87	43.64	415	P38621	5856
RecName: Full=Replication initiator 1; AltName: Full=Zinc finger protein 464; Short=Zfp-464 [Mus musculus]	Mus musculus	327	2325	0.73	5e-100	35.47	545	Q5U4E2	5868.5
RecName: Full=Oocyte zinc finger protein XlCOF6 [Xenopus laevis]	Xenopus laevis	467	4440	0.71	6e-155	51.79	453	P18749	5879.5
RecName: Full=Gastrula zinc finger protein XlCGF52.1 [Xenopus laevis]	Xenopus laevis	251	4492	0.73	3e-76	54.02	223	P18727	5892.5
RecName: Full=Zinc finger protein 69 homolog; AltName: Full=Zinc finger protein 642 [Homo sapiens]	Homo sapiens	320	4428	0.91	1e-97	41.14	526	Q49AA0	5897.5
RecName: Full=Zinc finger protein 705A [Homo sapiens]	Homo sapiens	161	1840	0.91	8e-43	33.93	300	Q6ZN79	5903.5
RecName: Full=Zinc finger protein 575 [Mus musculus]	Mus musculus	136	1241	0.72	1e-34	40.24	239	Q3TXZ1	5912.5
RecName: Full=Zinc finger protein 705F [Homo sapiens]	Homo sapiens	164	1943	0.91	1e-43	34.34	300	A8MVS1	5922.5
RecName: Full=Zinc finger protein 322; AltName: Full=Zinc finger protein 322A [Mus musculus]	Mus musculus	288	1343	0.74	2e-87	48.74	410	Q8BZ89	5928
RecName: Full=Zinc finger protein 705D [Homo sapiens]	Homo sapiens	164	2173	0.91	7e-44	34.34	300	P0CH99	5928
RecName: Full=Zinc finger and SCAN domain-containing protein 12; AltName: Full=Zinc finger protein 96; Short=Zfp-96 [Mus musculus]	Mus musculus	244	2359	0.88	8e-70	35.4	501	Q9Z1D7	5933.5
RecName: Full=Zinc finger protein 69 homolog B; AltName: Full=Zinc finger protein 643 [Homo sapiens]	Homo sapiens	336	3046	0.91	1e-103	42.03	534	Q9UJL9	5941
RecName: Full=Zinc finger and SCAN domain-containing protein 26; AltName: Full=Protein SRE-ZBP; AltName: Full=Zinc finger protein 187 [Homo sapiens]	Homo sapiens	224	1722	0.74	4e-63	46.01	478	Q16670	5942
RecName: Full=Zinc finger protein 837 [Homo sapiens]	Homo sapiens	290	1572	0.81	2e-86	36.17	531	Q96EG3	5949.5
PUTATIVE PSEUDOGENE: RecName: Full=Putative zinc finger protein 487; AltName: Full=KRAB domain only protein 1 [Homo sapiens]	Homo sapiens	212	929	0.91	4e-59	37.88	448	B1APH4	5962
RecName: Full=Zinc finger and SCAN domain-containing protein 10; AltName: Full=Zinc finger protein 206 [Mus musculus]	Mus musculus	311	1734	0.73	1e-91	38.48	782	Q3URR7	5978
RecName: Full=Gastrula zinc finger protein XlCGF48.2 [Xenopus laevis]	Xenopus laevis	352	5382	0.72	2e-108	51.06	647	P18723	5983.5
RecName: Full=Zinc finger protein 669 [Homo sapiens]	Homo sapiens	254	2677	0.92	6e-74	46.23	464	Q96BR6	5983.5
RecName: Full=Replication initiator 1; AltName: Full=60 kDa origin-specific DNA-binding protein; AltName: Full=60 kDa replication initiation region protein; AltName: Full=ATT-binding protein; AltName: Full=DHFR oribeta-binding protein RIP60; AltName: Full=Zinc finger protein 464 [Homo sapiens]	Homo sapiens	320	2046	0.76	2e-97	34.77	567	Q9BWE0	5984
RecName: Full=Replication initiator 1 [Bos taurus]	Bos taurus	320	1578	0.76	3e-97	34.8	559	Q0VCC5	5988.5
RecName: Full=Zinc finger protein 48; AltName: Full=Zinc finger protein 553 [Homo sapiens]	Homo sapiens	331	2940	0.87	1e-100	39.59	618	Q96MX3	5991.5
RecName: Full=Zinc finger protein 701 [Homo sapiens]	Homo sapiens	303	1935	0.91	1e-91	40.17	531	Q9NV72	6003.5
RecName: Full=Zinc finger protein GLI4; AltName: Full=Krueppel-related zinc finger protein 4; AltName: Full=Protein HKR4 [Homo sapiens]	Homo sapiens	238	4432	0.83	2e-69	59	376	P10075	6007.5
RecName: Full=Putative zinc finger protein 705G [Homo sapiens]	Homo sapiens	156	2236	0.91	3e-41	34.23	300	A8MUZ8	6021
PUTATIVE PSEUDOGENE: RecName: Full=Putative zinc finger protein 705B [Homo sapiens]	Homo sapiens	161	2151	0.91	9e-43	34.95	300	P0CI00	6025
RecName: Full=Zinc finger protein with KRAB and SCAN domains 2; AltName: Full=Zinc finger protein 694 [Homo sapiens]	Homo sapiens	217	2748	0.81	2e-57	51.92	967	Q63HK3
RecName: Full=Zinc finger and SCAN domain-containing protein 20; AltName: Full=Zinc finger protein 31; AltName: Full=Zinc finger protein 360; AltName: Full=Zinc finger protein KOX29 [Homo sapiens]	Homo sapiens	367	2521	0.77	5e-110	52.16	1043	P17040
RecName: Full=Zinc finger and SCAN domain-containing protein 29; AltName: Full=Zinc finger protein 690 [Homo sapiens]	Homo sapiens	220	2585	0.79	6e-59	50.95	852	Q8IWY8
RecName: Full=Zinc finger and SCAN domain-containing protein 20; AltName: Full=Zinc finger protein 31 [Mus musculus]	Mus musculus	323	2764	0.78	5e-94	49.27	1030	B2KFW1
RecName: Full=Zinc finger protein 263; AltName: Full=Zinc finger protein FPM315; AltName: Full=Zinc finger protein with KRAB and SCAN domains 12 [Homo sapiens]	Homo sapiens	300	2840	0.99	2e-88	48.68	683	O14978
RecName: Full=Neurotrophin receptor-interacting factor 1; AltName: Full=Neurotrophin receptor-interacting factor; AltName: Full=Zinc finger protein 110 [Mus musculus]	Mus musculus	171	2320	0.78	1e-42	50.62	828	Q923B3
RecName: Full=Zinc finger protein 629; AltName: Full=Zinc finger protein 65 [Homo sapiens]	Homo sapiens	530	2948	0.81	2e-173	45.22	869	Q9UEG4
RecName: Full=Sal-like protein 2; AltName: Full=Spalt-like protein 2; AltName: Full=Zinc finger protein Spalt-2; Short=Sal-2; Short=mSal-2 [Mus musculus]	Mus musculus	57.4	1376	0.7	6e-07	50	1004	Q9QX96
RecName: Full=Sal-like protein 2; AltName: Full=Zinc finger protein 795; AltName: Full=Zinc finger protein SALL2; AltName: Full=Zinc finger protein Spalt-2; Short=Sal-2; Short=hSal2 [Homo sapiens]	Homo sapiens	57	1423	0.7	6e-07	50	1007	Q9Y467
RecName: Full=Zinc finger protein 271 [Pongo abelii]	Pongo abelii	657	5363	0.83	0	55.27	672	Q5R5U3
RecName: Full=Zinc finger protein 629 [Mus musculus]	Mus musculus	545	1431	0.79	1e-179	44.94	867	Q6A085
RecName: Full=Zinc finger protein 263; AltName: Full=Zinc finger protein FPM315; AltName: Full=Zinc finger protein with KRAB and SCAN domains 12 [Mus musculus]	Mus musculus	304	2470	0.92	5e-90	48.56	680	Q8CF60
RecName: Full=Zinc finger protein 777 [Homo sapiens]	Homo sapiens	253	1573	0.8	3e-70	45.42	831	Q9ULD5
RecName: Full=Zinc finger and SCAN domain-containing protein 32; AltName: Full=Human cervical cancer suppressor gene 5 protein; Short=HCCS-5; AltName: Full=Zinc finger protein 434 [Homo sapiens]	Homo sapiens	194	3105	0.76	8e-51	56.63	697	Q9NX65
RecName: Full=Zinc finger protein 1; AltName: Full=Zinc finger homeodomain protein 1 [Drosophila melanogaster]	Drosophila melanogaster	79	2433	0.71	1e-13	49.33	1054	P28166
RecName: Full=Neurotrophin receptor-interacting factor 1; AltName: Full=Zinc finger protein 110 [Rattus norvegicus]	Rattus norvegicus	167	1674	0.72	2e-41	49.69	822	Q4V8E9
RecName: Full=Asparagine-rich zinc finger protein AZF1 [Saccharomyces cerevisiae S288C]	Saccharomyces cerevisiae S288C	95.1	1892	0.71	1e-18	45.28	914	P41696
RecName: Full=Zinc finger protein 853 [Homo sapiens]	Homo sapiens	163	3340	0.79	1e-40	55.97	659	P0CG23
RecName: Full=Myoneurin [Danio rerio]	Danio rerio	187	2282	0.71	4e-48	50.53	810	Q7ZVR6
RecName: Full=Zinc finger protein 271; AltName: Full=CT-ZFP48; AltName: Full=Epstein-Barr virus-induced zinc finger protein; Short=EBV-induced zinc finger protein; Short=ZNF-EB; AltName: Full=Zinc finger protein HZF7; AltName: Full=Zinc finger protein ZNFphex133; AltName: Full=Zinc finger protein dp; Short=ZNF-dp [Homo sapiens]	Homo sapiens	615	5028	0.82	0	53.98	655	Q14591
RecName: Full=Zinc finger E-box-binding homeobox 1; AltName: Full=Transcription factor 8; Short=TCF-8; AltName: Full=Zinc finger protein BZP [Mesocricetus auratus]	Mesocricetus auratus	75.9	2284	0.71	1e-12	47.37	1043	Q60542
RecName: Full=Zinc finger E-box-binding homeobox 1; AltName: Full=NIL-2-A zinc finger protein; AltName: Full=Negative regulator of IL2; AltName: Full=Transcription factor 8; Short=TCF-8 [Homo sapiens]	Homo sapiens	75.9	2219	0.76	1e-12	47.37	1124	P37275
RecName: Full=Zinc finger protein 282; AltName: Full=HTLV-I U5RE-binding protein 1; Short=HUB-1 [Homo sapiens]	Homo sapiens	167	3381	0.81	4e-42	52.82	671	Q9UDV7
RecName: Full=Zinc finger protein with KRAB and SCAN domains 8; AltName: Full=Zinc finger protein 192 [Pan troglodytes]	Pan troglodytes	327	5045	0.81	7e-100	60.55	578	A2T736
RecName: Full=Zinc finger protein with KRAB and SCAN domains 8; AltName: Full=Zinc finger protein 192 [Pan paniscus]	Pan paniscus	327	5045	0.81	7e-100	60.55	578	A1YG60
RecName: Full=Zinc finger protein with KRAB and SCAN domains 8; AltName: Full=LD5-1; AltName: Full=Zinc finger protein 192 [Homo sapiens]	Homo sapiens	328	5241	0.91	3e-100	53.14	578	Q15776
RecName: Full=Zinc finger protein rotund; AltName: Full=Zinc finger protein roughened eye [Drosophila melanogaster]	Drosophila melanogaster	118	969	0.74	8e-26	39.41	946	Q9VI93
RecName: Full=Neurotrophin receptor-interacting factor homolog; AltName: Full=Zinc finger protein 274 [Bos taurus]	Bos taurus	172	3580	0.83	7e-44	53.33	620	A6QPT6
RecName: Full=Zinc finger protein 202; AltName: Full=Zinc finger protein with KRAB and SCAN domains 10 [Homo sapiens]	Homo sapiens	236	2283	0.91	1e-65	46.21	648	O95125
RecName: Full=Zinc finger E-box-binding homeobox 1; AltName: Full=Transcription factor 8; Short=TCF-8; AltName: Full=Zinc finger homeodomain enhancer-binding protein; Short=Zfhep [Rattus norvegicus]	Rattus norvegicus	75.9	2226	0.71	1e-12	47.37	1109	Q62947
RecName: Full=Zinc finger protein with KRAB and SCAN domains 1 [Rattus norvegicus]	Rattus norvegicus	224	4381	0.82	4e-62	58.82	562	Q4KLI1
RecName: Full=Zinc-responsive transcriptional regulator ZAP1 [Saccharomyces cerevisiae S288C]	Saccharomyces cerevisiae S288C	117	2316	0.7	2e-25	44	880	P47043
RecName: Full=Zinc finger E-box-binding homeobox 1; AltName: Full=Delta EF1; AltName: Full=Delta-crystallin enhancer-binding factor; AltName: Full=Transcription factor 8; Short=TCF-8 [Gallus gallus]	Gallus gallus	75.5	2297	0.71	1e-12	47.37	1114	P36197
RecName: Full=Zinc finger E-box-binding homeobox 1; AltName: Full=Delta EF1; AltName: Full=Transcription factor 8; Short=TCF-8; AltName: Full=Zinc finger homeobox protein 1a; Short=MEB1 [Mus musculus]	Mus musculus	75.5	2225	0.71	1e-12	47.37	1117	Q64318
RecName: Full=Zinc finger protein with KRAB and SCAN domains 1 [Mus musculus]	Mus musculus	226	4373	0.81	1e-62	58.82	561	Q8BGS3
RecName: Full=Zinc finger protein 18; AltName: Full=Zinc finger protein 535 [Rattus norvegicus]	Rattus norvegicus	153	2787	0.9	7e-38	53.38	556	Q642B9
RecName: Full=Zinc finger protein 13; Short=Zfp-13; AltName: Full=Zinc finger protein Krox-8 [Mus musculus]	Mus musculus	272	4213	0.91	5e-80	57.14	512	P10754
RecName: Full=Zinc finger and BTB domain-containing protein 24; AltName: Full=Bone morphogenetic protein-induced factor 1; AltName: Full=Brain-specific protein 1; AltName: Full=Zinc finger protein 450 [Mus musculus]	Mus musculus	210	3171	0.75	4e-56	49.77	710	Q80X44
RecName: Full=Zinc finger protein 281; AltName: Full=GC-box-binding zinc finger protein 1; AltName: Full=Transcription factor ZBP-99; AltName: Full=Zinc finger DNA-binding protein 99 [Homo sapiens]	Homo sapiens	97.1	1852	0.71	3e-19	41.67	895	Q9Y2X9
RecName: Full=B-cell lymphoma/leukemia 11A; Short=BCL-11A; AltName: Full=B-cell CLL/lymphoma 11A; AltName: Full=COUP-TF-interacting protein 1; AltName: Full=Ecotropic viral integration site 9 protein; Short=EVI-9 [Mus musculus]	Mus musculus	55.5	1090	0.67	2e-06	51.02	773	Q9QYE3
RecName: Full=Zinc finger protein 281 [Mus musculus]	Mus musculus	96.7	1961	0.71	4e-19	41.67	893	Q99LI5
RecName: Full=Zinc finger protein 18; AltName: Full=Heart development-specific gene 1 protein; AltName: Full=Zinc finger protein 535; AltName: Full=Zinc finger protein KOX11; AltName: Full=Zinc finger protein with KRAB and SCAN domains 6 [Homo sapiens]	Homo sapiens	158	2723	0.9	1e-39	53.02	549	P17022
RecName: Full=Transcription factor Sp1; AltName: Full=Specificity protein 1 [Mus musculus]	Mus musculus	72.4	951	0.73	1e-11	45.56	784	O89090
RecName: Full=Zinc finger and BTB domain-containing protein 49; AltName: Full=Zinc finger protein 509 [Mus musculus]	Mus musculus	183	3377	0.73	9e-47	47.18	756	Q8BXX2
RecName: Full=Zinc finger and BTB domain-containing protein 17; AltName: Full=Myc-interacting zinc finger protein 1; Short=Miz-1; AltName: Full=Zinc finger protein 151; AltName: Full=Zinc finger protein 60 [Homo sapiens]	Homo sapiens	284	3175	0.74	2e-81	43.6	803	Q13105
RecName: Full=Zinc finger and BTB domain-containing protein 24; AltName: Full=Bone morphogenetic protein-induced factor 1; AltName: Full=Zinc finger protein 450 [Rattus norvegicus]	Rattus norvegicus	206	3590	0.75	9e-55	48.87	705	Q3B725
RecName: Full=Zinc finger protein 394 [Pan paniscus]	Pan paniscus	214	1533	0.92	1e-58	50	561	A1YG48
RecName: Full=B-cell lymphoma/leukemia 11B; Short=BCL-11B; AltName: Full=B-cell CLL/lymphoma 11B; AltName: Full=COUP-TF-interacting protein 2; AltName: Full=Radiation-induced tumor suppressor gene 1 protein; Short=hRit1 [Homo sapiens]	Homo sapiens	58.2	1923	0.7	3e-07	40.91	894	Q9C0K0
RecName: Full=Zinc finger protein 205 [Bos taurus]	Bos taurus	273	3544	0.91	8e-80	51.11	550	Q58DK7
RecName: Full=Zinc finger and BTB domain-containing protein 17; AltName: Full=LP-1; AltName: Full=Polyomavirus late initiator promoter-binding protein; AltName: Full=Zinc finger protein 100; Short=Zfp-100; AltName: Full=Zinc finger protein 151; AltName: Full=Zinc finger protein Z13 [Mus musculus]	Mus musculus	283	3179	0.74	3e-81	43.29	794	Q60821
RecName: Full=Zinc finger protein with KRAB and SCAN domains 1 [Pongo abelii]	Pongo abelii	233	4271	0.94	2e-65	47.99	563	Q5R670
RecName: Full=PR domain zinc finger protein 4; AltName: Full=PR domain-containing protein 4 [Pongo abelii]	Pongo abelii	122	1998	0.79	3e-27	40.12	801	Q5R5M1
RecName: Full=PR domain zinc finger protein 4; AltName: Full=PR domain-containing protein 4 [Homo sapiens]	Homo sapiens	122	1999	0.79	3e-27	40.12	801	Q9UKN5
RecName: Full=B-cell lymphoma/leukemia 11B; Short=BCL-11B; AltName: Full=B-cell CLL/lymphoma 11B; AltName: Full=COUP-TF-interacting protein 2; AltName: Full=Radiation-induced tumor suppressor gene 1 protein; Short=mRit1 [Mus musculus]	Mus musculus	57.8	1871	0.7	4e-07	40.91	884	Q99PV8
RecName: Full=Zinc finger protein 18; AltName: Full=Zinc finger protein 535; AltName: Full=Zinc finger protein with KRAB and SCAN domains 6 [Mus musculus]	Mus musculus	151	2808	0.9	3e-37	50.34	556	Q810A1
RecName: Full=Zinc finger protein 493 [Homo sapiens]	Homo sapiens	558	2993	0.79	0	49.27	646	Q6ZR52
RecName: Full=Transcription factor Sp1 [Rattus norvegicus]	Rattus norvegicus	72	908	0.67	1e-11	47.5	786	Q01714
RecName: Full=Zinc finger and BTB domain-containing protein 49; AltName: Full=Zinc finger protein 509 [Homo sapiens]	Homo sapiens	181	3346	0.73	5e-46	44.76	765	Q6ZSB9
RecName: Full=Zinc finger protein 628 [Homo sapiens]	Homo sapiens	397	1553	0.79	6e-121	37.21	1059	Q5EBL2
RecName: Full=Zinc finger protein 768 [Mus musculus]	Mus musculus	313	5125	0.79	1e-94	55.47	568	Q8R0T2
RecName: Full=Zinc finger protein with KRAB and SCAN domains 1; AltName: Full=Zinc finger protein 139; AltName: Full=Zinc finger protein 36; AltName: Full=Zinc finger protein KOX18 [Homo sapiens]	Homo sapiens	234	4275	0.82	1e-65	53.74	563	P17029
RecName: Full=Zinc finger protein 148; AltName: Full=Transcription factor ZBP-89; AltName: Full=Zinc finger DNA-binding protein 89 [Danio rerio]	Danio rerio	100	1877	0.71	3e-20	43.24	808	A0MS83
RecName: Full=B lymphocyte-induced maturation protein 1 homolog [Caenorhabditis elegans]	Caenorhabditis elegans	120	2332	0.71	1e-26	42.76	817	Q93560
RecName: Full=Zinc finger and BTB domain-containing protein 24; AltName: Full=Zinc finger protein 450 [Danio rerio]	Danio rerio	210	3823	0.75	2e-56	49.1	672	Q52KB5
RecName: Full=Zinc finger E-box-binding homeobox 2; AltName: Full=Smad-interacting protein 1; Short=SMADIP1; AltName: Full=Zinc finger homeobox protein 1b [Homo sapiens]	Homo sapiens	75.1	2356	0.72	2e-12	46.05	1214	O60315
RecName: Full=Zinc finger E-box-binding homeobox 2; AltName: Full=Smad-interacting protein 1; AltName: Full=Zinc finger homeobox protein 1b [Mus musculus]	Mus musculus	75.1	2359	0.72	2e-12	46.05	1215	Q9R0G7
RecName: Full=Zinc finger protein Xfin; AltName: Full=Xenopus fingers protein; Short=Xfin [Xenopus laevis]	Xenopus laevis	671	4277	0.89	0	41.35	1350	P08045
RecName: Full=Zinc finger protein 865 [Xenopus tropicalis]	Xenopus tropicalis	346	1842	0.83	5e-103	31.22	942	B1H2Q6
RecName: Full=Transcription factor hamlet [Drosophila melanogaster]	Drosophila melanogaster	84.3	1537	0.74	3e-15	36.3	990	Q8I7Z8
RecName: Full=Transcription factor Sp3 [Mus musculus]	Mus musculus	69.3	831	0.69	9e-11	45	783	O70494
RecName: Full=Zinc finger protein with KRAB and SCAN domains 3; AltName: Full=Zinc finger and SCAN domain-containing protein 13; AltName: Full=Zinc finger protein 306; AltName: Full=Zinc finger protein 309; AltName: Full=Zinc finger protein 47 homolog; Short=Zf47; Short=Zfp-47 [Homo sapiens]	Homo sapiens	245	2997	0.92	7e-70	49.03	538	Q9BRR0
RecName: Full=Transcription factor Sp3; AltName: Full=SPR-2 [Homo sapiens]	Homo sapiens	70.1	838	0.69	6e-11	45	781	Q02447
RecName: Full=Serendipity locus protein H-1; AltName: Full=Protein pourquoi-pas; AltName: Full=Protein wings-down [Drosophila melanogaster]	Drosophila melanogaster	132	1711	0.72	3e-30	38.34	869	P15619
RecName: Full=Transcription factor Sp1 [Homo sapiens]	Homo sapiens	72	899	0.67	1e-11	45.56	785	P08047
RecName: Full=B-cell lymphoma/leukemia 11A; Short=BCL-11A; AltName: Full=B-cell CLL/lymphoma 11A; AltName: Full=COUP-TF-interacting protein 1; AltName: Full=Ecotropic viral integration site 9 protein homolog; Short=EVI-9; AltName: Full=Zinc finger protein 856 [Homo sapiens]	Homo sapiens	57.4	2273	0.7	6e-07	40.96	835	Q9H165
RecName: Full=Transcription factor Sp3 [Gallus gallus]	Gallus gallus	69.7	830	0.69	9e-11	45	771	Q90WR8
RecName: Full=PR domain zinc finger protein 1; AltName: Full=B lymphocyte-induced maturation protein 1; Short=Blimp-1; AltName: Full=Beta-interferon gene positive regulatory domain I-binding factor; AltName: Full=PR domain-containing protein 1 [Mus musculus]	Mus musculus	114	2278	0.73	1e-24	38.29	856	Q60636
RecName: Full=Zinc finger protein 768 [Homo sapiens]	Homo sapiens	314	4542	0.79	2e-95	55.27	540	Q9H5H4
RecName: Full=Zinc finger and BTB domain-containing protein 24; AltName: Full=Zinc finger protein 450 [Homo sapiens]	Homo sapiens	209	3267	0.76	6e-56	44.44	697	O43167
RecName: Full=Dendritic arbor reduction protein 1 [Drosophila melanogaster]	Drosophila melanogaster	71.2	1113	0.7	2e-11	44.74	751	Q9VZN4
RecName: Full=Protein suppressor of hairy wing [Drosophila melanogaster]	Drosophila melanogaster	160	706	0.7	4e-39	35.69	941	P08970
RecName: Full=Transcription factor Sp4; AltName: Full=SPR-1 [Homo sapiens]	Homo sapiens	71.2	909	0.67	2e-11	44.71	784	Q02446
RecName: Full=Transcription factor Sp4 [Mus musculus]	Mus musculus	71.2	908	0.67	3e-11	44.71	782	Q62445
RecName: Full=Zinc finger protein 449 [Pan paniscus]	Pan paniscus	214	3465	0.89	7e-59	50.75	518	A1YFW6
RecName: Full=Zinc finger protein 449 [Pan troglodytes]	Pan troglodytes	213	3464	0.89	7e-59	50.75	518	A2T6W2
RecName: Full=Zinc finger protein 213; AltName: Full=Putative transcription factor CR53; AltName: Full=Zinc finger protein with KRAB and SCAN domains 21 [Homo sapiens]	Homo sapiens	175	3493	0.91	5e-46	55.56	459	O14771
RecName: Full=Zinc finger protein 628; AltName: Full=Zinc finger protein expressed in embryonal cells and certain adult organs [Mus musculus]	Mus musculus	385	2331	0.73	8e-117	36.75	1038	Q8CJ78
RecName: Full=Myoneurin [Xenopus laevis]	Xenopus laevis	216	2351	0.73	8e-59	51.94	609	Q6DDV0
RecName: Full=Zinc finger protein 449; AltName: Full=Zinc finger and SCAN domain-containing protein 19 [Homo sapiens]	Homo sapiens	214	3465	0.87	6e-59	50.75	518	Q6P9G9
RecName: Full=Zinc finger protein 449 [Gorilla gorilla gorilla]	Gorilla gorilla gorilla	214	3465	0.87	7e-59	50.75	518	A1YEQ3
RecName: Full=Zinc finger protein 574 [Xenopus tropicalis]	Xenopus tropicalis	311	1460	0.79	3e-91	33.78	857	Q6GL52
RecName: Full=Zinc finger and SCAN domain-containing protein 21; AltName: Full=CtFIN51; AltName: Full=Transcription factor RU49; AltName: Full=Zinc finger protein 38; Short=Zfp-38 [Mus musculus]	Mus musculus	228	3461	0.73	1e-63	56.44	555	Q07231
RecName: Full=Zinc finger protein GLI1; AltName: Full=Glioma-associated oncogene; AltName: Full=Oncogene GLI [Homo sapiens]	Homo sapiens	83.6	726	0.7	5e-15	40.28	1106	P08151
RecName: Full=Zinc finger protein 148; AltName: Full=Beta enolase repressor factor 1; AltName: Full=G-rich box-binding protein; AltName: Full=Transcription factor BFCOL1; AltName: Full=Transcription factor ZBP-89; AltName: Full=Zinc finger DNA-binding protein 89 [Mus musculus]	Mus musculus	97.4	2006	0.71	2e-19	40.5	794	Q61624
RecName: Full=Zinc finger protein 148; AltName: Full=Transcription factor ZBP-89; AltName: Full=Zinc finger DNA-binding protein 89 [Rattus norvegicus]	Rattus norvegicus	97.1	1740	0.71	2e-19	40.5	794	Q62806
RecName: Full=Zinc finger protein 148; AltName: Full=Transcription factor ZBP-89; AltName: Full=Zinc finger DNA-binding protein 89 [Homo sapiens]	Homo sapiens	97.1	1740	0.71	3e-19	40.5	794	Q9UQR1
RecName: Full=Zinc finger protein 148; AltName: Full=Transcription factor ZBP-89; AltName: Full=Zinc finger DNA-binding protein 89 [Bos taurus]	Bos taurus	97.1	1739	0.71	3e-19	40.5	794	Q3Y4E1
RecName: Full=Zinc finger protein 148 [Pongo abelii]	Pongo abelii	97.1	2004	0.71	3e-19	40.5	794	Q5R782
RecName: Full=PR domain zinc finger protein 1; AltName: Full=BLIMP-1; AltName: Full=Beta-interferon gene positive regulatory domain I-binding factor; AltName: Full=PR domain-containing protein 1; AltName: Full=Positive regulatory domain I-binding factor 1; Short=PRDI-BF1; Short=PRDI-binding factor 1 [Homo sapiens]	Homo sapiens	114	2165	0.73	9e-25	37.91	825	O75626
RecName: Full=Sex-determining transformer protein 1; Short=Cbr-tra-1 [Caenorhabditis briggsae]	Caenorhabditis briggsae	82.8	704	0.69	1e-14	42.98	1165	Q17308
RecName: Full=Gastrula zinc finger protein xFG20-1; AltName: Full=XlCGF20.1 [Xenopus laevis]	Xenopus laevis	491	2579	0.73	3e-161	46.32	675	P18714
RecName: Full=Zinc finger protein OBI1; AltName: Full=Osteoblast inducer-1; Short=ObI-1 [Mus musculus]	Mus musculus	363	1526	0.91	5e-112	36.88	680	E9Q8G5
RecName: Full=Krueppel homolog 1; AltName: Full=Krueppel homologous protein 1 [Drosophila melanogaster]	Drosophila melanogaster	211	1809	0.71	9e-56	37.99	845	P08155
RecName: Full=Zinc finger protein GLI1; AltName: Full=Glioma-associated oncogene homolog [Mus musculus]	Mus musculus	85.5	741	0.7	1e-15	40.28	1111	P47806
RecName: Full=Zinc finger protein 574 [Homo sapiens]	Homo sapiens	283	1681	0.73	1e-80	34.71	896	Q6ZN55
RecName: Full=PR domain zinc finger protein 4; AltName: Full=PR domain-containing protein 4 [Rattus norvegicus]	Rattus norvegicus	117	1882	0.71	2e-25	40	798	Q9QZP2
RecName: Full=Zinc finger and BTB domain-containing protein 41 [Mus musculus]	Mus musculus	234	1623	0.73	3e-63	34.12	908	Q811F1
RecName: Full=Zinc finger and BTB domain-containing protein 41 [Homo sapiens]	Homo sapiens	232	1623	0.73	1e-62	34.05	909	Q5SVQ8
RecName: Full=Myoneurin; AltName: Full=Zinc finger and BTB domain-containing protein 31 [Homo sapiens]	Homo sapiens	221	2407	0.73	8e-61	50.67	610	Q9NPC7
RecName: Full=Zinc finger and BTB domain-containing protein 4 [Mus musculus]	Mus musculus	54.3	613	0.7	5e-06	35.23	982	Q5F293
RecName: Full=B-cell lymphoma 6 protein homolog [Gallus gallus]	Gallus gallus	135	1899	0.7	2e-31	45.4	708	Q5ZM39
RecName: Full=Zinc finger and BTB domain-containing protein 4 [Rattus norvegicus]	Rattus norvegicus	53.9	566	0.7	5e-06	35.23	984	D4A8X0
RecName: Full=Zinc finger protein 205; AltName: Full=Zinc finger protein 210 [Homo sapiens]	Homo sapiens	271	4428	0.71	2e-79	57.14	554	O95201
RecName: Full=B-cell lymphoma 6 protein homolog [Mus musculus]	Mus musculus	135	1668	0.7	1e-31	45.4	707	P41183
RecName: Full=B-cell lymphoma 6 protein; Short=BCL-6; AltName: Full=B-cell lymphoma 5 protein; Short=BCL-5; AltName: Full=Protein LAZ-3; AltName: Full=Zinc finger and BTB domain-containing protein 27; AltName: Full=Zinc finger protein 51 [Homo sapiens]	Homo sapiens	135	1669	0.7	1e-31	45.4	706	P41182
RecName: Full=Kruppel-like factor 18 [Homo sapiens]	Homo sapiens	60.5	781	0.67	7e-08	38.89	1052	A0A0U1RQI7
RecName: Full=PR domain zinc finger protein 13; AltName: Full=PR domain-containing protein 13 [Mus musculus]	Mus musculus	64.7	952	0.67	3e-09	43.9	754	E9PZZ1
RecName: Full=PR domain zinc finger protein 4; AltName: Full=PR domain-containing protein 4 [Mus musculus]	Mus musculus	119	1688	0.68	4e-26	40.61	803	Q80V63
RecName: Full=Hunchback-like protein [Caenorhabditis elegans]	Caenorhabditis elegans	52.8	605	0.73	1e-05	32.97	982	Q9XYD3
RecName: Full=Ichor [Drosophila melanogaster]	Drosophila melanogaster	61.2	1231	0.7	3e-08	52.73	592	Q9VHJ6
RecName: Full=Zinc finger protein 69; AltName: Full=Zinc finger protein 642 [Mus musculus]	Mus musculus	306	2403	0.91	6e-92	40.83	587	A2A761
RecName: Full=Zinc finger and SCAN domain-containing protein 18; AltName: Full=Zinc finger protein 447 [Homo sapiens]	Homo sapiens	57.4	1000	0.9	4e-07	47.46	510	Q8TBC5
RecName: Full=PR domain zinc finger protein 10; AltName: Full=PR domain-containing protein 10; AltName: Full=Tristanin [Mus musculus]	Mus musculus	115	992	0.75	7e-25	38.25	1184	Q3UTQ7
RecName: Full=Myoneurin [Mus musculus]	Mus musculus	223	2396	0.73	1e-61	48.76	610	Q99MD8
RecName: Full=Neurotrophin receptor-interacting factor 2; AltName: Full=Zinc finger protein 369 [Mus musculus]	Mus musculus	164	1485	0.79	3e-40	33.33	824	Q921B4
RecName: Full=Zinc finger and SCAN domain-containing protein 25; AltName: Full=Zinc finger protein 498 [Homo sapiens]	Homo sapiens	222	2237	0.73	9e-62	54.55	544	Q6NSZ9
RecName: Full=Zinc finger and BTB domain-containing protein 11 [Homo sapiens]	Homo sapiens	190	1684	0.73	2e-48	34.79	1053	O95625
RecName: Full=Zinc finger and BTB domain-containing protein 11 [Mus musculus]	Mus musculus	188	1502	0.73	7e-48	34.64	1050	G5E8B9
RecName: Full=MDS1 and EVI1 complex locus protein EVI1-B; AltName: Full=Ecotropic virus integration site 1 protein homolog-B [Xenopus laevis]	Xenopus laevis	118	1848	0.72	1e-25	35.04	1050	B7ZRM8
RecName: Full=Zinc finger X-linked protein ZXDB [Mus musculus]	Mus musculus	125	477	0.74	5e-28	33.22	873	A2CE44
RecName: Full=PR domain zinc finger protein 10; AltName: Full=PR domain-containing protein 10; AltName: Full=Tristanin [Homo sapiens]	Homo sapiens	115	922	0.75	6e-25	36.46	1147	Q9NQV6
RecName: Full=Sex-determining transformer protein 1; AltName: Full=Hermaphrodization of XO animals protein 2 [Caenorhabditis elegans]	Caenorhabditis elegans	84.3	651	0.71	3e-15	37.25	1110	P34708
RecName: Full=PR domain zinc finger protein 10; AltName: Full=PR domain-containing protein 10 [Danio rerio]	Danio rerio	109	657	0.71	5e-23	37.57	1121	A2BID7
RecName: Full=Zinc finger protein ZXDC; AltName: Full=ZXD-like zinc finger protein [Homo sapiens]	Homo sapiens	122	581	0.72	5e-27	34.46	858	Q2QGD7
RecName: Full=Zinc finger protein 302; AltName: Full=Zinc finger protein 135-like; AltName: Full=Zinc finger protein 140-like; AltName: Full=Zinc finger protein 327 [Homo sapiens]	Homo sapiens	229	2839	0.82	1e-64	53.53	478	Q9NR11
RecName: Full=Transcription factor Sp2 [Mus musculus]	Mus musculus	77.4	980	0.73	3e-13	46.91	612	Q9D2H6
RecName: Full=Zinc finger protein ZXDC [Mus musculus]	Mus musculus	122	575	0.72	4e-27	33.76	858	Q8C8V1
RecName: Full=Hypermethylated in cancer 1 protein; Short=Hic-1 [Mus musculus]	Mus musculus	101	1342	0.71	1e-20	40	733	Q9R1Y5
RecName: Full=Hypermethylated in cancer 1 protein; Short=Hic-1; AltName: Full=Zinc finger and BTB domain-containing protein 29 [Homo sapiens]	Homo sapiens	101	1341	0.71	1e-20	40	733	Q14526
RecName: Full=PR domain zinc finger protein 13; AltName: Full=PR domain-containing protein 13 [Homo sapiens]	Homo sapiens	64.3	948	0.67	4e-09	43.9	707	Q9H4Q3
RecName: Full=Metal regulatory transcription factor 1; AltName: Full=MRE-binding transcription factor; AltName: Full=Transcription factor MTF-1 [Homo sapiens]	Homo sapiens	113	595	0.75	2e-24	36.8	753	Q14872
RecName: Full=Transcription factor btd; AltName: Full=Protein buttonhead [Drosophila melanogaster]	Drosophila melanogaster	70.9	1414	0.74	3e-11	43.59	644	Q24266
RecName: Full=Zinc finger protein GLIS3; AltName: Full=GLI-similar 3 [Mus musculus]	Mus musculus	89.7	869	0.71	6e-17	37.5	780	Q6XP49
RecName: Full=Zinc finger protein with KRAB and SCAN domains 3; AltName: Full=SCAN-KRAB-zinc finger protein; AltName: Full=Zinc finger protein 306; AltName: Full=Zinc finger protein 307; AltName: Full=Zinc finger protein 47 homolog; Short=Zf47; Short=Zfp-47 [Mus musculus]	Mus musculus	241	2564	0.75	3e-68	50	553	Q91VW9
RecName: Full=Zinc finger and BTB domain-containing protein 20; AltName: Full=Dendritic-derived BTB/POZ zinc finger protein; AltName: Full=Zinc finger protein 288 [Homo sapiens]	Homo sapiens	110	1071	0.71	1e-23	39.39	741	Q9HC78
RecName: Full=Zinc finger and SCAN domain-containing protein 30; AltName: Full=ZNF-WYM; AltName: Full=Zinc finger protein 397 opposite strand; AltName: Full=Zinc finger protein 397OS [Homo sapiens]	Homo sapiens	266	4428	0.73	5e-78	57.45	494	Q86W11
RecName: Full=Zinc finger protein GLIS1; AltName: Full=GLI-similar 1; AltName: Full=Gli homologous protein 1; Short=GliH1 [Mus musculus]	Mus musculus	87	739	0.7	4e-16	37.41	789	Q8K1M4
RecName: Full=Myoneurin [Bos taurus]	Bos taurus	187	2274	0.73	3e-49	48.7	581	Q3B7N9
RecName: Full=Zinc finger protein GLIS3; AltName: Full=GLI-similar 3; AltName: Full=Zinc finger protein 515 [Homo sapiens]	Homo sapiens	90.5	872	0.71	3e-17	37.5	775	Q8NEA6
RecName: Full=Zinc finger and BTB domain-containing protein 20; AltName: Full=BTB/POZ domain zinc finger factor HOF; AltName: Full=Zinc finger protein 288 [Mus musculus]	Mus musculus	110	1069	0.71	1e-23	39.16	741	Q8K0L9
RecName: Full=Zinc finger protein 143; AltName: Full=SPH-binding factor; AltName: Full=Selenocysteine tRNA gene transcription-activating factor; Short=hStaf [Homo sapiens]	Homo sapiens	167	1038	0.71	4e-42	45.37	638	P52747
RecName: Full=Zinc finger protein 143; Short=Zfp-143; AltName: Full=Selenocysteine tRNA gene transcription-activating factor; Short=mStaf [Mus musculus]	Mus musculus	166	1176	0.71	7e-42	45.37	638	O70230
RecName: Full=Zinc finger protein 143; Short=Zfp-143; AltName: Full=Selenocysteine tRNA gene transcription-activating factor [Rattus norvegicus]	Rattus norvegicus	166	1175	0.71	8e-42	45.37	638	Q5XIU2
RecName: Full=Zinc finger protein 358 [Homo sapiens]	Homo sapiens	274	4186	0.74	4e-80	48.87	568	Q9NW07
RecName: Full=Neurotrophin receptor-interacting factor homolog; AltName: Full=Zinc finger protein 274; AltName: Full=Zinc finger protein HFB101; AltName: Full=Zinc finger protein with KRAB and SCAN domains 19; AltName: Full=Zinc finger protein zfp2; Short=Zf2 [Homo sapiens]	Homo sapiens	203	3320	0.92	3e-54	34.16	653	Q96GC6
RecName: Full=Zinc finger protein 574 [Bos taurus]	Bos taurus	285	1727	0.73	3e-81	31.34	896	Q29RK0
RecName: Full=Protein suppressor of hairy wing [Drosophila ananassae]	Drosophila ananassae	154	574	0.7	4e-37	33.05	886	Q08875
RecName: Full=Protein bowel; AltName: Full=Brother of odd with entrails limited [Drosophila melanogaster]	Drosophila melanogaster	122	2296	0.72	3e-27	38.24	744	Q9VQU9
RecName: Full=Myoneurin [Pongo abelii]	Pongo abelii	183	2227	0.73	7e-48	48.19	582	Q5R5N5
RecName: Full=Zinc finger and BTB domain-containing protein 38 [Homo sapiens]	Homo sapiens	105	1920	0.73	1e-21	37.34	1195	Q8NAP3
RecName: Full=Zinc finger protein 384; AltName: Full=Cas-associated zinc finger protein; AltName: Full=Nuclear matrix transcription factor 4; Short=Nuclear matrix protein 4 [Rattus norvegicus]	Rattus norvegicus	173	1524	0.85	2e-44	41.56	579	Q9EQJ4
RecName: Full=Zinc finger protein 384; AltName: Full=CAG repeat protein 1; AltName: Full=CAS-interacting zinc finger protein; AltName: Full=Nuclear matrix transcription factor 4; Short=Nuclear matrix protein 4; AltName: Full=Trinucleotide repeat-containing gene 1 protein [Homo sapiens]	Homo sapiens	172	1533	0.85	4e-44	41.56	577	Q8TF68
RecName: Full=Zinc finger protein 574 [Pongo abelii]	Pongo abelii	286	1698	0.73	1e-81	31.07	895	Q5R4P8
RecName: Full=Zinc finger protein 574 [Macaca fascicularis]	Macaca fascicularis	285	1673	0.73	3e-81	31.02	896	Q4R8S8
RecName: Full=MDS1 and EVI1 complex locus protein EVI1-A; AltName: Full=Ecotropic virus integration site 1 protein homolog-A; Short=Evi-1; Short=xEvi-1 [Xenopus laevis]	Xenopus laevis	118	1841	0.72	7e-26	33.09	1055	B7ZRU9
RecName: Full=GDNF-inducible zinc finger protein 1; AltName: Full=Zinc finger and BTB domain-containing protein 23; AltName: Full=Zinc finger protein 336 [Homo sapiens]	Homo sapiens	218	1630	0.75	5e-59	37.92	711	Q9H116
RecName: Full=Protein suppressor of hairy wing [Drosophila virilis]	Drosophila virilis	148	544	0.67	3e-35	33.44	899	Q08876
RecName: Full=Zinc finger protein 75D; AltName: Full=Zinc finger protein 75; AltName: Full=Zinc finger protein 82 [Homo sapiens]	Homo sapiens	169	1996	0.92	1e-43	42.92	510	P51815
RecName: Full=Protein glass [Drosophila melanogaster]	Drosophila melanogaster	133	2712	0.73	4e-31	45.59	604	P13360
RecName: Full=Zinc finger protein 48; AltName: Full=Zinc finger protein 553 [Mus musculus]	Mus musculus	314	2649	0.88	9e-95	38.62	591	Q3US17
PUTATIVE PSEUDOGENE: RecName: Full=Putative zinc finger protein 75C; AltName: Full=Zinc finger protein 75C pseudogene [Homo sapiens]	Homo sapiens	149	2966	0.93	1e-37	50.68	426	Q92670
RecName: Full=Zinc finger protein 865 [Mus musculus]	Mus musculus	256	2060	0.82	2e-70	28.86	1058	Q3U3I9
RecName: Full=Zinc finger protein 574 [Mus musculus]	Mus musculus	288	924	0.73	2e-82	30.53	900	Q8BY46
RecName: Full=Neurotrophin receptor-interacting factor homolog; AltName: Full=Zinc finger protein 274 [Macaca fascicularis]	Macaca fascicularis	215	3251	0.92	3e-58	33.26	653	Q4R8H9
RecName: Full=C2H2 finger domain transcription factor sebA; AltName: Full=Stress response element-binding protein A [Aspergillus fumigatus Af293]	Aspergillus fumigatus Af293	52.8	787	0.73	1e-05	44.26	618	Q4WPF5
RecName: Full=Zinc finger and BTB domain-containing protein 38; AltName: Full=Zinc finger protein expressed in neurons; Short=Zenon [Rattus norvegicus]	Rattus norvegicus	108	2207	0.71	1e-22	37.65	1203	Q5EXX3
RecName: Full=Zinc finger protein 143; AltName: Full=Selenocysteine tRNA gene transcription-activating factor [Danio rerio]	Danio rerio	164	967	0.71	3e-41	45.05	623	Q1LYE3
RecName: Full=Zinc finger protein 366; AltName: Full=Dendritic cell-specific transcript protein; Short=DC-SCRIPT [Homo sapiens]	Homo sapiens	209	2210	0.71	1e-55	37.7	744	Q8N895
RecName: Full=Fez family zinc finger protein erm; AltName: Full=Earmuff [Drosophila melanogaster]	Drosophila melanogaster	142	2703	0.73	8e-34	44.64	611	Q9VQ56
RecName: Full=Zinc finger protein 366; AltName: Full=Dendritic cell-specific transcript protein; Short=DC-SCRIPT [Mus musculus]	Mus musculus	207	2789	0.71	4e-55	37.58	746	Q6NS86
RecName: Full=Protein glass [Drosophila virilis]	Drosophila virilis	133	2612	0.73	3e-31	45.59	598	Q24732
RecName: Full=Zinc finger X-linked protein ZXDB [Homo sapiens]	Homo sapiens	127	367	0.74	1e-28	33.44	803	P98169
RecName: Full=Histone-lysine N-methyltransferase PRDM9; AltName: Full=PR domain zinc finger protein 9; AltName: Full=PR domain-containing protein 9; AltName: Full=Protein-lysine N-methyltransferase PRDM9; AltName: Full=[histone H3]-lysine36 N-trimethyltransferase PRDM9; AltName: Full=[histone H3]-lysine4 N-trimethyltransferase PRDM9; AltName: Full=[histone H3]-lysine9 N-trimethyltransferase PRDM9…	Danio rerio	213	1645	0.71	3e-56	32.69	853	Q6P2A1
RecName: Full=Zinc finger protein 143; AltName: Full=Selenocysteine tRNA gene transcription-activating factor [Bos taurus]	Bos taurus	167	1109	0.71	3e-42	45.37	613	A6QQW0
RecName: Full=Zinc finger and BTB domain-containing protein 4; AltName: Full=KAISO-like zinc finger protein 1; Short=KAISO-L1 [Homo sapiens]	Homo sapiens	53.9	564	0.64	6e-06	34.83	1013	Q9P1Z0
RecName: Full=Zinc finger E-box-binding homeobox protein zag-1; AltName: Full=Zinc finger involved in axon guidance 1; Short=ZAG-1 [Caenorhabditis elegans]	Caenorhabditis elegans	72.4	1976	0.71	1e-11	46.27	596	G5EBU4
RecName: Full=C2H2 finger domain transcription factor crzA [Aspergillus fumigatus Af293]	Aspergillus fumigatus Af293	65.1	945	0.7	2e-09	37.04	754	Q4WJ81
RecName: Full=Zinc finger X-linked protein ZXDA [Homo sapiens]	Homo sapiens	124	360	0.74	7e-28	32.99	799	P98168
RecName: Full=Zinc finger and BTB domain-containing protein 17; AltName: Full=Zinc finger protein 151; AltName: Full=Zinc finger protein Z13 [Gallus gallus]	Gallus gallus	283	2832	0.74	3e-82	37.24	706	Q90625
RecName: Full=Metal regulatory transcription factor 1; AltName: Full=MRE-binding transcription factor; AltName: Full=Transcription factor MTF-1 [Mus musculus]	Mus musculus	119	831	0.75	2e-26	38.32	675	Q07243
RecName: Full=Zinc finger and SCAN domain-containing protein 21 [Pongo pygmaeus]	Pongo pygmaeus	223	3283	0.73	1e-62	56.06	473	A2T7L7
RecName: Full=Zinc finger protein 574 [Rattus norvegicus]	Rattus norvegicus	283	1345	0.72	1e-80	29.93	898	Q504L7
RecName: Full=Zinc finger and BTB domain-containing protein 47; AltName: Full=Zinc finger protein 651 [Homo sapiens]	Homo sapiens	165	1324	0.72	5e-41	35.98	747	Q9UFB7
RecName: Full=Homeotic protein spalt-major [Drosophila melanogaster]	Drosophila melanogaster	64.3	2234	0.71	4e-09	41.38	1365	P39770
RecName: Full=Zinc finger and BTB domain-containing protein 22; AltName: Full=Zinc finger protein 297 [Canis lupus familiaris]	Canis lupus familiaris	67	1200	0.71	5e-10	42.31	640	Q5TJE2
RecName: Full=Zinc finger and BTB domain-containing protein 16; AltName: Full=Promyelocytic leukemia zinc finger protein; AltName: Full=Zinc finger protein 145; AltName: Full=Zinc finger protein PLZF [Homo sapiens]	Homo sapiens	184	2469	0.71	1e-47	40.22	673	Q05516
RecName: Full=Zinc finger and BTB domain-containing protein 22; AltName: Full=Protein BING1; AltName: Full=Zinc finger protein 297 [Mus musculus]	Mus musculus	67.8	1237	0.71	3e-10	42.31	638	Q9Z0G7
RecName: Full=Zinc finger protein ZIC 5; AltName: Full=Zinc finger protein of the cerebellum 5 [Homo sapiens]	Homo sapiens	94	740	0.72	2e-18	40	663	Q96T25
RecName: Full=Zinc finger protein with KRAB and SCAN domains 4; AltName: Full=P373c6.1; AltName: Full=Zinc finger protein 307; AltName: Full=Zinc finger protein 427 [Homo sapiens]	Homo sapiens	233	2314	0.75	1e-65	46.69	545	Q969J2
RecName: Full=Homeotic protein spalt-major [Drosophila virilis]	Drosophila virilis	64.3	2324	0.72	4e-09	41.38	1402	P39806
RecName: Full=Histone-lysine N-methyltransferase MECOM; AltName: Full=Ecotropic virus integration site 1 protein homolog; Short=EVI-1; AltName: Full=MDS1 and EVI1 complex locus protein; AltName: Full=Myelodysplasia syndrome 1 protein; AltName: Full=Myelodysplasia syndrome-associated protein 1 [Homo sapiens]	Homo sapiens	127	1978	0.71	2e-28	36.8	1230	Q03112
RecName: Full=Zinc finger and BTB domain-containing protein 22; AltName: Full=Protein BING1; AltName: Full=Zinc finger and BTB domain-containing protein 22A; AltName: Full=Zinc finger protein 297 [Homo sapiens]	Homo sapiens	67	1206	0.71	5e-10	42.31	634	O15209
RecName: Full=Protein hunchback [Drosophila virilis]	Drosophila virilis	61.6	651	0.68	2e-08	34.17	816	P13361
RecName: Full=Zinc finger and SCAN domain-containing protein 22; AltName: Full=Krueppel-related zinc finger protein 2; AltName: Full=Protein HKR2; AltName: Full=Zinc finger protein 50 [Homo sapiens]	Homo sapiens	256	4846	0.71	2e-74	54.22	491	P10073
RecName: Full=Sal-like protein 4; AltName: Full=Zinc finger protein 797; AltName: Full=Zinc finger protein SALL4 [Homo sapiens]	Homo sapiens	92	1448	0.73	1e-17	30.39	1053	Q9UJQ4
RecName: Full=Zinc finger X-chromosomal protein [Homo sapiens]	Homo sapiens	170	553	0.7	2e-42	33.51	805	P17010
RecName: Full=Zinc finger and BTB domain-containing protein 7A; AltName: Full=Factor binding IST protein 1; Short=FBI-1; AltName: Full=Factor that binds to inducer of short transcripts protein 1; AltName: Full=HIV-1 1st-binding protein 1; AltName: Full=Leukemia/lymphoma-related factor; AltName: Full=POZ and Krueppel erythroid myeloid ontogenic factor; Short=POK erythroid myeloid ontogenic factor;…	Homo sapiens	94	1961	0.71	1e-18	45.54	584	O95365
RecName: Full=Telomere zinc finger-associated protein; Short=TZAP; AltName: Full=Krueppel-related zinc finger protein 3 homolog; AltName: Full=Zinc finger and BTB domain-containing protein 48 [Mus musculus]	Mus musculus	219	2212	0.75	2e-59	36.94	681	Q1H9T6
RecName: Full=Zinc finger protein 143; AltName: Full=Selenocysteine tRNA gene transcription-activating factor [Xenopus tropicalis]	Xenopus tropicalis	162	1011	0.74	6e-41	44.91	567	Q58DZ6
RecName: Full=Zinc finger X-chromosomal protein [Bos taurus]	Bos taurus	170	542	0.7	2e-42	33.51	800	O62836
RecName: Full=GDNF-inducible zinc finger protein 1; AltName: Full=Zinc finger protein 336 [Rattus norvegicus]	Rattus norvegicus	217	1610	0.67	1e-58	39.6	707	D3ZUU2
RecName: Full=Zinc finger X-chromosomal protein [Mus musculus]	Mus musculus	171	554	0.7	1e-42	33.51	799	P17012
RecName: Full=Zinc finger and BTB domain-containing protein 7C; AltName: Full=Zinc finger and BTB domain-containing protein 36 [Mus musculus]	Mus musculus	90.1	1747	0.7	3e-17	43.22	619	Q8VCZ7
RecName: Full=Zinc finger protein 398; AltName: Full=Zinc finger DNA-binding protein p52/p71 [Homo sapiens]	Homo sapiens	228	1489	0.92	9e-63	31.63	642	Q8TD17
RecName: Full=Zinc finger Y-chromosomal protein [Homo sapiens]	Homo sapiens	167	538	0.7	2e-41	33.24	801	P08048
RecName: Full=Zinc finger Y-chromosomal protein [Gorilla gorilla gorilla]	Gorilla gorilla gorilla	167	537	0.7	2e-41	33.24	801	Q52V16
RecName: Full=Zinc finger Y-chromosomal protein [Pan troglodytes]	Pan troglodytes	166	534	0.7	4e-41	33.24	801	Q6B4Z5
RecName: Full=Zinc finger and BTB domain-containing protein 7C; AltName: Full=Affected by papillomavirus DNA integration in ME180 cells protein 1; Short=APM-1; AltName: Full=Zinc finger and BTB domain-containing protein 36; AltName: Full=Zinc finger protein 857C [Homo sapiens]	Homo sapiens	89.4	1782	0.71	5e-17	42.37	619	A1YPR0
RecName: Full=Zinc finger protein ZFPM1; AltName: Full=Friend of GATA protein 1; Short=FOG-1; Short=Friend of GATA 1; AltName: Full=Zinc finger protein 89A; AltName: Full=Zinc finger protein multitype 1 [Homo sapiens]	Homo sapiens	48.5	453	0.52	0.0003	40	1006	Q8IX07
RecName: Full=Transcriptional repressor CTCF; AltName: Full=11-zinc finger protein; AltName: Full=CCCTC-binding factor; AltName: Full=CTCFL paralog [Rattus norvegicus]	Rattus norvegicus	183	1210	0.71	8e-47	35.39	737	Q9R1D1
RecName: Full=Zinc finger protein 408; AltName: Full=PR domain zinc finger protein 17 [Homo sapiens]	Homo sapiens	209	1712	0.71	6e-56	36.21	720	Q9H9D4
RecName: Full=Zinc finger protein 668 [Mus musculus]	Mus musculus	374	2857	0.79	3e-117	37.85	619	Q8K2R5
RecName: Full=Zinc finger protein 76; AltName: Full=Zinc finger protein 523 [Homo sapiens]	Homo sapiens	170	1581	0.71	1e-43	45.71	570	P36508
RecName: Full=Transcriptional repressor CTCF; AltName: Full=11-zinc finger protein; AltName: Full=CCCTC-binding factor; AltName: Full=CTCFL paralog [Mus musculus]	Mus musculus	183	1212	0.71	6e-47	35.39	736	Q61164
RecName: Full=Zinc finger Y-chromosomal protein [Bos taurus]	Bos taurus	164	528	0.7	1e-40	32.97	801	Q95LI3
RecName: Full=Zinc finger protein 500; AltName: Full=Zinc finger protein with KRAB and SCAN domains 18 [Homo sapiens]	Homo sapiens	169	3484	0.73	6e-44	52.74	480	O60304
RecName: Full=Regulatory protein ADR1 [Saccharomyces cerevisiae S288C]	Saccharomyces cerevisiae S288C	50.1	875	0.7	9e-05	38.89	1323	P07248
RecName: Full=Zinc finger protein 76; AltName: Full=Zinc finger protein 523 [Mus musculus]	Mus musculus	169	1578	0.71	3e-43	45.71	568	Q8BMU0
RecName: Full=Zinc finger Y-chromosomal protein 1; Short=ZFY-1 [Xenopus laevis]	Xenopus laevis	161	470	0.7	1e-39	33.16	794	Q01611
RecName: Full=Transcription factor Sp2 [Bos taurus]	Bos taurus	73.6	765	0.67	4e-12	44.83	613	Q5E9U0
RecName: Full=Transcription factor Sp2 [Homo sapiens]	Homo sapiens	73.6	765	0.67	5e-12	44.83	613	Q02086
RecName: Full=Gastrula zinc finger protein XlCGF53.1 [Xenopus laevis]	Xenopus laevis	213	2401	0.73	8e-59	48.86	516	P18728
RecName: Full=Zinc finger and BTB domain-containing protein 7A; AltName: Full=Leukemia/lymphoma-related factor; AltName: Full=POZ and Krueppel erythroid myeloid ontogenic factor; Short=POK erythroid myeloid ontogenic factor; Short=Pokemon [Mus musculus]	Mus musculus	94	1958	0.71	1e-18	45.54	569	O88939
RecName: Full=Zinc finger and BTB domain-containing protein 7A; AltName: Full=Leukemia/lymphoma-related factor; AltName: Full=Osteoclast-derived zinc finger protein [Rattus norvegicus]	Rattus norvegicus	94	1956	0.71	2e-18	45.54	569	Q9QZ48
RecName: Full=Zinc finger and SCAN domain-containing protein 21 [Gorilla gorilla gorilla]	Gorilla gorilla gorilla	223	2765	0.73	1e-62	53.24	473	A1YEV9
RecName: Full=Zinc finger and SCAN domain-containing protein 21 [Pan paniscus]	Pan paniscus	223	2762	0.73	1e-62	53.24	473	A1YG26
RecName: Full=Zinc finger and SCAN domain-containing protein 21 [Pan troglodytes]	Pan troglodytes	223	2976	0.73	1e-62	53.24	473	A2T712
RecName: Full=Zinc finger protein C25B8.19c [Schizosaccharomyces pombe 972h-]	Schizosaccharomyces pombe 972h-	57.4	977	0.69	4e-07	50.94	522	Q9UTA1
RecName: Full=Zinc finger protein 143; AltName: Full=Selenocysteine tRNA gene transcription-activating factor [Xenopus laevis]	Xenopus laevis	163	1204	0.72	4e-41	44.91	565	Q91853
RecName: Full=Transcriptional repressor CTCF; AltName: Full=11-zinc finger protein; AltName: Full=CCCTC-binding factor; AltName: Full=CTCFL paralog [Homo sapiens]	Homo sapiens	182	1209	0.71	9e-47	35.39	727	P49711
RecName: Full=Zinc finger and BTB domain-containing protein 16-A; AltName: Full=Promyelocytic leukemia zinc finger protein-A; AltName: Full=Zinc finger protein PLZF-A [Danio rerio]	Danio rerio	177	1924	0.71	3e-45	38.32	671	Q802Y8
RecName: Full=Zinc finger protein 865 [Homo sapiens]	Homo sapiens	243	3120	0.72	7e-66	29.94	1059	P0CJ78
RecName: Full=Zinc finger protein 76; AltName: Full=Zinc finger protein 523 [Rattus norvegicus]	Rattus norvegicus	166	1412	0.71	5e-42	45.24	568	B4F7E9
RecName: Full=Transcriptional activator cubitus interruptus; Short=Transcriptional activator ci; AltName: Full=ci form of 155 kDa; Short=ci-155; AltName: Full=ci full-length protein; Short=ciFL; Contains: RecName: Full=Transcriptional repressor cubitus interruptus; Short=Transcriptional repressor ci; AltName: Full=ci C-terminally truncated form; AltName: Full=ci form of 75 kDa; Short=ci-75 [Droso…	Drosophila melanogaster	83.2	798	0.67	8e-15	42.37	1397	P19538
RecName: Full=Zinc finger protein GLI2 [Gallus gallus]	Gallus gallus	83.2	761	0.7	5e-15	39.24	663	P55879
RecName: Full=Oocyte zinc finger protein XlCOF29 [Xenopus laevis]	Xenopus laevis	181	3174	0.7	1e-47	48.4	537	P18748
RecName: Full=GDNF-inducible zinc finger protein 1; AltName: Full=Zinc finger protein 336 [Mus musculus]	Mus musculus	217	1610	0.67	1e-58	38.44	706	Q4VBD9
RecName: Full=Telomere zinc finger-associated protein; Short=TZAP; AltName: Full=Krueppel-related zinc finger protein 3 homolog; AltName: Full=Zinc finger and BTB domain-containing protein 48 [Pongo abelii]	Pongo abelii	219	1723	0.71	2e-59	37.22	688	Q5R633
RecName: Full=Telomere zinc finger-associated protein; Short=TZAP; AltName: Full=Krueppel-related zinc finger protein 3; Short=hKR3; AltName: Full=Zinc finger and BTB domain-containing protein 48; AltName: Full=Zinc finger protein 855 [Homo sapiens]	Homo sapiens	218	1719	0.71	3e-59	37.22	688	P10074
RecName: Full=Protein sister of odd and bowel [Drosophila melanogaster]	Drosophila melanogaster	120	2545	0.72	6e-27	43.61	578	Q9VQS7
RecName: Full=Zinc finger protein sens; AltName: Full=Protein senseless [Drosophila melanogaster]	Drosophila melanogaster	100	1710	0.72	8e-21	46.43	541	Q9N658
RecName: Full=Zinc finger protein 710 [Mus musculus]	Mus musculus	217	3437	0.71	8e-59	38.19	666	Q3U288
RecName: Full=Zinc finger protein 341 [Homo sapiens]	Homo sapiens	160	915	0.71	4e-39	29.75	854	Q9BYN7
RecName: Full=Zinc finger and BTB domain-containing protein 7A; AltName: Full=Leukemia/lymphoma-related factor; Short=cLRF [Gallus gallus]	Gallus gallus	97.8	2041	0.71	9e-20	46.53	546	O93567
RecName: Full=Transcriptional regulator CRZ1; AltName: Full=Calcineurin-responsive zinc finger protein 1 [Candida albicans SC5314]	Candida albicans SC5314	58.5	873	0.7	2e-07	35.2	731	Q5A4H5
RecName: Full=Zinc finger protein GLI4; AltName: Full=Neural-specific DNA-binding protein xGLI4; Short=xGLI-4 [Xenopus laevis]	Xenopus laevis	84.7	757	0.7	3e-15	38.93	1361	Q91661
RecName: Full=Transcriptional repressor CTCF; AltName: Full=11-zinc finger protein; AltName: Full=CCCTC-binding factor; AltName: Full=CTCFL paralog [Gallus gallus]	Gallus gallus	182	1212	0.71	1e-46	34.74	728	Q08705
RecName: Full=Zinc finger protein 710 [Homo sapiens]	Homo sapiens	218	3439	0.71	4e-59	38.02	664	Q8N1W2
RecName: Full=Zinc finger protein ZIC 5; AltName: Full=Odd paired-related protein; Short=Opa-related protein; AltName: Full=Zinc finger protein of the cerebellum 5 [Mus musculus]	Mus musculus	94.4	745	0.72	1e-18	40	622	Q7TQ40
RecName: Full=Zinc finger and SCAN domain-containing protein 5C; AltName: Full=Zinc finger and SCAN domain-containing protein 5C pseudogene [Homo sapiens]	Homo sapiens	150	3012	0.71	4e-37	50.72	496	A6NGD5
PUTATIVE PSEUDOGENE: RecName: Full=Putative zinc finger protein 812 [Homo sapiens]	Homo sapiens	251	2993	0.91	6e-73	43.21	454	P0C7V5
RecName: Full=Krueppel-like factor luna [Drosophila melanogaster]	Drosophila melanogaster	70.1	864	0.7	5e-11	44.74	570	Q8MR37
RecName: Full=PR domain zinc finger protein 5; AltName: Full=PR domain-containing protein 5 [Homo sapiens]	Homo sapiens	266	767	0.74	1e-76	38.29	630	Q9NQX1
RecName: Full=Chorion transcription factor Cf2 [Drosophila melanogaster]	Drosophila melanogaster	136	2591	0.71	2e-32	49.28	510	P20385
RecName: Full=Zinc finger and SCAN domain-containing protein 5B [Homo sapiens]	Homo sapiens	147	2852	0.71	4e-36	50.74	495	A6NJL1
RecName: Full=Protein hunchback [Drosophila orena]	Drosophila orena	60.8	594	0.68	4e-08	34.17	767	O62537
RecName: Full=Zinc finger protein 507 [Homo sapiens]	Homo sapiens	65.5	597	0.71	2e-09	26.67	953	Q8TCN5
RecName: Full=Zinc finger protein 507 [Pongo abelii]	Pongo abelii	65.5	596	0.71	2e-09	26.67	953	Q5RDQ6
RecName: Full=Histone-lysine N-methyltransferase MECOM; AltName: Full=Ecotropic virus integration site 1 protein; Short=EVI-1; AltName: Full=MDS1 and EVI1 complex locus protein; AltName: Full=Myelodysplasia syndrome 1 protein homolog [Mus musculus]	Mus musculus	122	1913	0.71	4e-27	34.47	1232	P14404
RecName: Full=Testis-specific zinc finger protein topi; AltName: Full=Protein matotopetli [Drosophila melanogaster]	Drosophila melanogaster	134	477	0.77	5e-31	28.41	814	Q9VH70
RecName: Full=Zinc finger protein 648 [Homo sapiens]	Homo sapiens	280	1570	0.75	3e-82	41.8	568	Q5T619
RecName: Full=Histone-lysine N-methyltransferase PRDM16; AltName: Full=PR domain zinc finger protein 16; AltName: Full=PR domain-containing protein 16; AltName: Full=Transcription factor MEL1; Short=MDS1/EVI1-like gene 1 [Mus musculus]	Mus musculus	118	1771	0.72	9e-26	35.11	1275	A2A935
RecName: Full=Zinc finger and BTB domain-containing protein 43; AltName: Full=Zinc finger protein 297B [Mus musculus]	Mus musculus	80.5	1373	0.74	2e-14	51.43	467	Q9DAI4
RecName: Full=Gastrula zinc finger protein 5-1; AltName: Full=XlCGF5.1 [Xenopus laevis]	Xenopus laevis	224	3001	0.8	1e-63	49.8	445	P18725
RecName: Full=Zinc finger protein Eos; AltName: Full=Ikaros family zinc finger protein 4 [Homo sapiens]	Homo sapiens	88.6	1566	0.72	9e-17	42.06	585	Q9H2S9
RecName: Full=Sal-like protein 3; AltName: Full=Zinc finger protein 796; AltName: Full=Zinc finger protein SALL3; Short=hSALL3 [Homo sapiens]	Homo sapiens	88.6	2377	0.73	1e-16	35.05	1300	Q9BXA9
RecName: Full=Zinc finger protein 394 [Pongo abelii]	Pongo abelii	221	1747	0.92	3e-61	33.4	574	Q5R741
RecName: Full=Protein hunchback [Drosophila yakuba]	Drosophila yakuba	60.8	595	0.68	4e-08	34.17	759	O62541
RecName: Full=Protein hunchback [Drosophila melanogaster]	Drosophila melanogaster	60.5	549	0.68	5e-08	34.17	758	P05084
RecName: Full=Transcriptional regulator CRZ1 [Saccharomyces cerevisiae S288C]	Saccharomyces cerevisiae S288C	61.6	1012	0.7	2e-08	37.11	678	P53968
RecName: Full=Zinc finger protein 652-A [Xenopus laevis]	Xenopus laevis	162	1284	0.72	1e-40	39.11	625	Q6GNP2
RecName: Full=Protein hunchback [Drosophila sechellia]	Drosophila sechellia	60.5	591	0.68	5e-08	34.17	757	O62538
RecName: Full=Zinc finger protein Eos; AltName: Full=Ikaros family zinc finger protein 4 [Mus musculus]	Mus musculus	88.6	1490	0.72	9e-17	41.67	586	Q8C208
RecName: Full=Zinc finger protein 219 [Homo sapiens]	Homo sapiens	52.8	842	0.59	1e-05	41.27	722	Q9P2Y4
RecName: Full=Zinc finger protein 668 [Bos taurus]	Bos taurus	376	3188	0.75	1e-117	37.85	619	Q2TA17
RecName: Full=Zinc finger Y-chromosomal protein 1 [Mus musculus]	Mus musculus	159	521	0.7	6e-39	31.99	782	P10925
RecName: Full=Zinc finger and BTB domain-containing protein 5 [Homo sapiens]	Homo sapiens	51.6	937	0.67	3e-05	38.55	677	O15062
RecName: Full=Zinc finger and SCAN domain-containing protein 5A; AltName: Full=Zinc finger protein 495 [Homo sapiens]	Homo sapiens	145	2913	0.71	1e-35	49.64	496	Q9BUG6
RecName: Full=PR domain zinc finger protein 15; AltName: Full=PR domain-containing protein 15 [Mus musculus]	Mus musculus	205	776	0.74	4e-53	30.89	1174	E9Q8T2
RecName: Full=Zinc finger Y-chromosomal protein 2 [Mus musculus]	Mus musculus	149	608	0.7	7e-36	32.09	777	P20662
RecName: Full=Transcriptional repressor CTCFL; AltName: Full=Brother of the regulator of imprinted sites; AltName: Full=CCCTC-binding factor; AltName: Full=CTCF paralog; AltName: Full=CTCF-like protein [Mus musculus]	Mus musculus	181	1466	0.71	1e-46	38.65	636	A2APF3
RecName: Full=Sal-like protein 4; AltName: Full=Zinc finger protein SALL4 [Mus musculus]	Mus musculus	88.2	2048	0.76	2e-16	27.31	1067	Q8BX22
RecName: Full=Zinc finger protein GLI2; AltName: Full=Tax helper protein [Mus musculus]	Mus musculus	82.4	741	0.7	1e-14	42.86	1544	Q0VGT2
RecName: Full=Kruppel-like factor 1 [Caenorhabditis elegans]	Caenorhabditis elegans	77.4	936	0.74	2e-13	47.37	497	Q9TZ64
RecName: Full=Zinc finger protein 668 [Macaca fascicularis]	Macaca fascicularis	372	2882	0.75	3e-116	37.5	619	Q4R3I5
RecName: Full=Zinc finger protein 394; AltName: Full=Zinc finger protein with KRAB and SCAN domains 14 [Homo sapiens]	Homo sapiens	222	1543	0.92	2e-61	33.71	561	Q53GI3
RecName: Full=Hypermethylated in cancer 2 protein; Short=Hic-2; AltName: Full=HIC1-related gene on chromosome 22 protein; AltName: Full=Hic-3; AltName: Full=Zinc finger and BTB domain-containing protein 30 [Homo sapiens]	Homo sapiens	114	1268	0.79	6e-25	35.71	615	Q96JB3
RecName: Full=Zinc finger and SCAN domain-containing protein 9; AltName: Full=Cell proliferation-inducing gene 12 protein; AltName: Full=PRD51; AltName: Full=Zinc finger protein 193 [Homo sapiens]	Homo sapiens	163	3042	0.79	2e-42	55.71	394	O15535
RecName: Full=Putative histone-lysine N-methyltransferase PRDM6; AltName: Full=PR domain zinc finger protein 6; AltName: Full=PR domain-containing protein 6; AltName: Full=PR domain-containing protein in smooth muscle [Mus musculus]	Mus musculus	93.6	1793	0.71	2e-18	40.95	596	Q3UZD5
RecName: Full=Zinc finger protein 525 [Homo sapiens]	Homo sapiens	298	2633	0.91	5e-90	39.71	479	Q8N782
RecName: Full=Zinc finger and BTB domain-containing protein 5; AltName: Full=Transcription factor ZNF-POZ [Mus musculus]	Mus musculus	51.6	939	0.67	3e-05	38.55	670	Q7TQG0
RecName: Full=Putative histone-lysine N-methyltransferase PRDM6; AltName: Full=PR domain zinc finger protein 6; AltName: Full=PR domain-containing protein 6 [Homo sapiens]	Homo sapiens	94	1792	0.71	2e-18	40.95	595	Q9NQX0
RecName: Full=Zinc finger and BTB domain-containing protein 43; AltName: Full=Zinc finger and BTB domain-containing protein 22B; AltName: Full=Zinc finger protein 297B; AltName: Full=ZnF-x [Homo sapiens]	Homo sapiens	79	1413	0.74	6e-14	50	467	O43298
RecName: Full=Zinc finger protein 668 [Homo sapiens]	Homo sapiens	369	2900	0.75	3e-115	37.18	619	Q96K58
RecName: Full=Transcriptional regulator ovo; AltName: Full=Transcriptional repressor shavenbaby; Short=Transcriptional repressor svb; Contains: RecName: Full=Transcriptional activator shavenbaby; Short=Transcriptional activator svb [Drosophila melanogaster]	Drosophila melanogaster	71.6	704	0.65	2e-11	39.82	1351	P51521
RecName: Full=Zinc finger protein 711; AltName: Full=Zinc finger protein 6 [Homo sapiens]	Homo sapiens	149	541	0.7	1e-35	32.25	761	Q9Y462
RecName: Full=Putative histone-lysine N-methyltransferase PRDM6; AltName: Full=PR domain zinc finger protein 6; AltName: Full=PR domain-containing protein 6 [Bos taurus]	Bos taurus	93.6	1789	0.71	2e-18	40.95	590	A6QPM3
RecName: Full=Zinc finger protein GLI1; Short=GLI-1 [Xenopus laevis]	Xenopus laevis	83.2	730	0.71	8e-15	36.6	1360	Q91690
RecName: Full=Zinc finger autosomal protein [Mus musculus]	Mus musculus	163	528	0.7	3e-40	32.97	742	P23607
RecName: Full=Zinc finger protein GLI2; AltName: Full=GLI family zinc finger protein 2; AltName: Full=Tax helper protein [Homo sapiens]	Homo sapiens	81.6	736	0.7	2e-14	43.24	1586	P10070
RecName: Full=Zinc finger protein 711 [Mus musculus]	Mus musculus	146	415	0.7	8e-35	31.98	761	A2ANX9
RecName: Full=Zinc finger protein 394; AltName: Full=RLZF-Y; AltName: Full=Zinc finger protein 94; Short=Zfp-94; AltName: Full=Zinc finger protein Y1 [Rattus norvegicus]	Rattus norvegicus	211	1283	0.91	9e-58	34.92	536	Q9Z2K3
RecName: Full=Zinc finger protein ZFAT; AltName: Full=Zinc finger protein 406 [Mus musculus]	Mus musculus	104	1391	0.71	1e-21	33.08	1237	Q7TS63
RecName: Full=Zinc finger protein 652 [Mus musculus]	Mus musculus	167	1319	0.72	3e-42	38.87	608	Q5DU09
RecName: Full=Zinc finger protein 652 [Rattus norvegicus]	Rattus norvegicus	167	1319	0.72	4e-42	38.87	608	A1L1J6
RecName: Full=Zinc finger protein 394; AltName: Full=Zinc finger protein 94; Short=Zfp-94; AltName: Full=Zinc finger protein with KRAB and SCAN domains 14 [Mus musculus]	Mus musculus	224	1952	0.91	1e-62	35.87	521	Q9Z1D9
RecName: Full=Probable transcription factor TDA9; AltName: Full=Topoisomerase I damage affected protein 9 [Saccharomyces cerevisiae S288C]	Saccharomyces cerevisiae S288C	49.7	622	0.58	0.0001	40.82	1251	Q04545
RecName: Full=Zinc finger protein 652 [Homo sapiens]	Homo sapiens	166	1316	0.72	8e-42	38.87	606	Q9Y2D9
RecName: Full=Zinc finger protein 652-B [Xenopus laevis]	Xenopus laevis	162	1286	0.72	9e-41	39.11	602	Q6INV8
RecName: Full=DNA-binding protein scr1 [Schizosaccharomyces pombe 972h-]	Schizosaccharomyces pombe 972h-	54.3	647	0.6	4e-06	50	565	O14335
RecName: Full=Transcriptional regulator prz1; AltName: Full=Pbp1-responsive zinc finger protein 1 [Schizosaccharomyces pombe 972h-]	Schizosaccharomyces pombe 972h-	55.5	908	0.7	2e-06	35.53	681	Q09838
RecName: Full=Transcriptional repressor CTCFL; AltName: Full=Brother of the regulator of imprinted sites; AltName: Full=CCCTC-binding factor; AltName: Full=CTCF paralog; AltName: Full=CTCF-like protein; AltName: Full=Cancer/testis antigen 27; Short=CT27; AltName: Full=Zinc finger protein CTCF-T [Homo sapiens]	Homo sapiens	178	1154	0.71	1e-45	35.95	663	Q8NI51
RecName: Full=Regulatory protein MIG1 [Candida albicans]	Candida albicans	53.9	650	0.61	5e-06	48.28	574	Q9Y7G2
RecName: Full=Lysine-specific demethylase ELF6; AltName: Full=Early flowering 6; AltName: Full=Jumonji domain-containing protein 11; Short=AtJMJ11; Short=Protein JUMONJI 11; AltName: Full=Lysine-specific histone demethylase ELF6; AltName: Full=[histone H3]-trimethyl-L-lysine(27) monodemethylase JMJ11 [Arabidopsis thaliana]	Arabidopsis thaliana	66.2	620	0.69	1e-09	36.59	1340	Q6BDA0
RecName: Full=Zinc finger protein egl-43; AltName: Full=Egg-laying defective protein 43 [Caenorhabditis elegans]	Caenorhabditis elegans	51.2	1086	0.67	4e-05	46.43	543	Q22024
RecName: Full=Zinc finger protein 746 [Bos taurus]	Bos taurus	114	1340	0.77	9e-25	34.82	630	Q3B7M4
RecName: Full=Zinc finger protein 507 [Mus musculus]	Mus musculus	62	507	0.71	2e-08	25.27	941	Q6ZPY5
RecName: Full=Zinc finger protein 446; AltName: Full=Zinc finger protein with KRAB and SCAN domains 20 [Homo sapiens]	Homo sapiens	95.9	1364	0.9	2e-19	41.6	450	Q9NWS9
RecName: Full=Zinc finger and BTB domain-containing protein 40 [Homo sapiens]	Homo sapiens	182	846	0.71	1e-45	32.72	1239	Q9NUA8
RecName: Full=Zinc finger protein YGR067C [Saccharomyces cerevisiae S288C]	Saccharomyces cerevisiae S288C	50.1	460	0.46	8e-05	45.45	804	P53243
RecName: Full=PR domain zinc finger protein 10; AltName: Full=PR domain-containing protein 10 [Pongo abelii]	Pongo abelii	119	833	0.75	6e-26	27.89	1117	Q5RAX9
RecName: Full=Ikaros family zinc finger protein; AltName: Full=Ikaros-like transcription factor; Short=HIL [Myxine glutinosa]	Myxine glutinosa	96.7	1905	0.72	1e-19	46.08	505	Q6XDT6
RecName: Full=RE1-silencing transcription factor; AltName: Full=Neural-restrictive silencer factor [Danio rerio]	Danio rerio	84.7	753	0.71	2e-15	27.42	855	Q2EI20
RecName: Full=Histone-lysine N-methyltransferase PRDM16; AltName: Full=PR domain zinc finger protein 16; AltName: Full=PR domain-containing protein 16; AltName: Full=Transcription factor MEL1; Short=MDS1/EVI1-like gene 1 [Homo sapiens]	Homo sapiens	123	1869	0.7	2e-27	33.83	1276	Q9HAZ2
RecName: Full=Zinc finger and SCAN domain-containing protein 26; AltName: Full=Zinc finger protein 187 [Bos taurus]	Bos taurus	214	2439	0.74	2e-59	46.94	479	A6QNZ0
RecName: Full=Zinc finger and SCAN domain-containing protein 31; AltName: Full=Zinc finger protein 323 [Homo sapiens]	Homo sapiens	213	3389	0.68	7e-60	60.12	406	Q96LW9
RecName: Full=DNA-binding protein Ikaros; AltName: Full=Ikaros family zinc finger protein 1 [Gallus gallus]	Gallus gallus	88.6	1679	0.76	6e-17	42.16	518	O42410
RecName: Full=PR domain zinc finger protein 5; AltName: Full=PR domain-containing protein 5 [Mus musculus]	Mus musculus	262	741	0.73	2e-75	37.95	599	Q9CXE0
RecName: Full=Zinc finger protein 711; AltName: Full=Vitelline envelope protein [Danio rerio]	Danio rerio	145	623	0.7	2e-34	31.08	761	A7Y7X5
RecName: Full=Zinc finger protein ZFAT; AltName: Full=Zinc finger gene in AITD susceptibility region; AltName: Full=Zinc finger protein 406 [Homo sapiens]	Homo sapiens	102	1480	0.71	1e-20	32.32	1243	Q9P243
RecName: Full=Zinc finger protein 653; AltName: Full=67 kDa zinc finger protein; AltName: Full=Zinc finger protein Zip67 [Mus musculus]	Mus musculus	77.4	1070	0.71	3e-13	37.8	615	Q6YND2
RecName: Full=Zinc finger protein 653; AltName: Full=67 kDa zinc finger protein; AltName: Full=Zinc finger protein Zip67 [Homo sapiens]	Homo sapiens	77.4	1134	0.71	3e-13	37.8	615	Q96CK0
RecName: Full=Zinc finger and SCAN domain containing protein 4F [Mus musculus]	Mus musculus	85.1	1190	0.72	8e-16	45.26	506	Q3URS2
RecName: Full=Zinc finger and SCAN domain containing protein 4C [Mus musculus]	Mus musculus	84.7	1259	0.72	9e-16	45.26	506	Q80VJ6
RecName: Full=Sal-like protein 3; AltName: Full=MSal; AltName: Full=Spalt-like protein 3 [Mus musculus]	Mus musculus	82.4	2912	0.72	1e-14	33.68	1320	Q62255
RecName: Full=Pair-rule protein odd-paired [Drosophila melanogaster]	Drosophila melanogaster	97.4	642	0.69	2e-19	39.19	609	P39768
RecName: Full=RE1-silencing transcription factor; AltName: Full=Neural-restrictive silencer factor [Mus musculus]	Mus musculus	93.2	490	0.69	5e-18	28.79	1082	Q8VIG1
RecName: Full=Zinc finger protein 516 [Homo sapiens]	Homo sapiens	77	440	0.7	6e-13	30.11	1163	Q92618
RecName: Full=Protein hunchback [Musca domestica]	Musca domestica	55.1	649	0.61	2e-06	32.61	817	Q01778
RecName: Full=Protein krueppel [Drosophila melanogaster]	Drosophila melanogaster	121	2070	0.71	2e-27	45.52	502	P07247
RecName: Full=Zinc finger protein squeeze [Drosophila melanogaster]	Drosophila melanogaster	105	1056	0.71	4e-22	42.66	535	Q9VDZ3
RecName: Full=Zinc finger protein 217 [Homo sapiens]	Homo sapiens	91.7	519	0.71	2e-17	26.63	1048	O75362
RecName: Full=Zinc finger protein Helios; AltName: Full=Ikaros family zinc finger protein 2 [Mus musculus]	Mus musculus	91.7	1737	0.71	6e-18	43.14	526	P81183
RecName: Full=Early growth response protein 4; Short=EGR-4; AltName: Full=AT133 [Homo sapiens]	Homo sapiens	70.1	1397	0.71	4e-11	38.46	589	Q05215
RecName: Full=Respiration factor 2; AltName: Full=Zinc finger protein ZMS1 [Saccharomyces cerevisiae S288C]	Saccharomyces cerevisiae S288C	48.5	611	0.69	0.0003	35.85	1380	P46974
RecName: Full=Transcription factor E4F1; AltName: Full=E4F transcription factor 1; AltName: Full=Putative E3 ubiquitin-protein ligase E4F1; AltName: Full=RING-type E3 ubiquitin transferase E4F1; AltName: Full=Transcription factor E4F; AltName: Full=Transcription factor phi AP3; AltName: Full=p120E4F [Mus musculus]	Mus musculus	157	1428	0.72	3e-38	28.5	783	Q8CCE9
RecName: Full=Zinc finger protein 641 [Mus musculus]	Mus musculus	131	1866	0.91	3e-31	41.82	422	Q8BZ34
RecName: Full=Zinc finger protein 24; AltName: Full=Retinoic acid suppression protein A; Short=RSG-A; AltName: Full=Zinc finger and SCAN domain-containing protein 3; AltName: Full=Zinc finger protein 191; AltName: Full=Zinc finger protein KOX17 [Homo sapiens]	Homo sapiens	149	3045	0.73	9e-38	59.66	368	P17028
RecName: Full=Zinc finger protein 24 [Pongo abelii]	Pongo abelii	148	3043	0.73	1e-37	59.66	368	Q5RAE6
RecName: Full=Zinc finger protein 24; AltName: Full=Zinc finger protein 191; Short=Zfp-191 [Rattus norvegicus]	Rattus norvegicus	148	3045	0.73	1e-37	59.66	368	Q7TNK3
RecName: Full=Zinc finger protein 24; AltName: Full=Hypomyelinated CNS protein; AltName: Full=Zinc finger protein 191; AltName: Full=Zinc finger protein ZF-12 [Mus musculus]	Mus musculus	148	3044	0.73	1e-37	59.66	368	Q91VN1
RecName: Full=Zinc finger protein 713 [Homo sapiens]	Homo sapiens	261	1522	0.92	7e-77	39.31	443	Q8N859
RecName: Full=Zinc finger protein 232; AltName: Full=Zinc finger and SCAN domain-containing protein 11 [Homo sapiens]	Homo sapiens	190	3511	0.74	1e-51	51.85	417	Q9UNY5
RecName: Full=Zinc finger protein MSN4; AltName: Full=Multicopy suppressor of SNF1 protein 4 [Saccharomyces cerevisiae S288C]	Saccharomyces cerevisiae S288C	50.1	623	0.64	8e-05	39.68	630	P33749
RecName: Full=RE1-silencing transcription factor; AltName: Full=Neural-restrictive silencer factor [Rattus norvegicus]	Rattus norvegicus	93.6	485	0.69	4e-18	27.63	1069	O54963
RecName: Full=Transcription factor E4F1; AltName: Full=Putative E3 ubiquitin-protein ligase E4F1; AltName: Full=RING-type E3 ubiquitin transferase E4F1; AltName: Full=Transcription factor E4F [Danio rerio]	Danio rerio	175	1307	0.71	2e-44	31.33	719	Q4V8R6
RecName: Full=Zinc finger protein 746 [Mus musculus]	Mus musculus	99	753	0.81	6e-20	30.28	652	Q3U133
RecName: Full=Zinc finger protein 165; AltName: Full=Cancer/testis antigen 53; Short=CT53; AltName: Full=LD65; AltName: Full=Zinc finger and SCAN domain-containing protein 7 [Homo sapiens]	Homo sapiens	193	2190	0.81	4e-52	40.59	485	P49910
RecName: Full=Zinc finger protein ZIC 2; AltName: Full=Zinc finger protein of the cerebellum 2 [Homo sapiens]	Homo sapiens	100	937	0.73	1e-20	40.97	532	O95409
RecName: Full=Fez family zinc finger protein 2; AltName: Full=Forebrain embryonic zinc finger-like protein 2; AltName: Full=Zinc finger protein 312; AltName: Full=Zinc finger protein Fez-like [Mus musculus]	Mus musculus	140	2571	0.8	5e-34	43.58	455	Q9ESP5
RecName: Full=Zinc finger protein ZIC 2; AltName: Full=Zinc finger protein of the cerebellum 2 [Mus musculus]	Mus musculus	100	936	0.73	1e-20	40.97	530	Q62520
RecName: Full=Zinc finger and BTB domain-containing protein 7B; AltName: Full=Krueppel-related zinc finger protein cKrox; Short=c-Krox; AltName: Full=T-helper-inducing POZ/Krueppel-like factor; AltName: Full=Zinc finger protein 67; Short=Zfp-67; AltName: Full=Zinc finger protein Th-POK [Mus musculus]	Mus musculus	91.3	1888	0.72	1e-17	40.46	544	Q64321
RecName: Full=Zinc finger and BTB domain-containing protein 46; AltName: Full=BTB-ZF protein expressed in effector lymphocytes; Short=BZEL; AltName: Full=BTB/POZ domain-containing protein 4; AltName: Full=Zinc finger protein 340 [Homo sapiens]	Homo sapiens	53.9	954	0.72	6e-06	37.23	589	Q86UZ6
RecName: Full=Zinc finger protein 770 [Mus musculus]	Mus musculus	107	1192	0.71	2e-22	31.53	705	Q8BIQ8
RecName: Full=Hypermethylated in cancer 1 protein; Short=Hic-1; AltName: Full=GammaFBP [Gallus gallus]	Gallus gallus	115	1113	0.71	5e-25	32.82	676	Q90850
RecName: Full=Lysine-specific demethylase REF6; AltName: Full=Jumonji domain-containing protein 12; Short=AtJMJ12; Short=Protein JUMONJI 12; AltName: Full=Lysine-specific histone demethylase REF6; AltName: Full=Protein ENHANCER OF ETHYLENE INSENSITIVITY 6; AltName: Full=Protein ETHYLENE-INSENSITIVE 6; AltName: Full=Protein RELATIVE OF EARLY FLOWERING 6; AltName: Full=[histone H3]-trimethyl-L-lysi…	Arabidopsis thaliana	62	502	0.69	2e-08	34.62	1360	Q9STM3
RecName: Full=Transcriptional factor SWI5 [Saccharomyces cerevisiae S288C]	Saccharomyces cerevisiae S288C	53.9	475	0.54	5e-06	41.1	709	P08153
RecName: Full=Transcriptional activator GLI3; AltName: Full=GLI3 form of 190 kDa; Short=GLI3-190; AltName: Full=GLI3 full-length protein; Short=GLI3FL; Contains: RecName: Full=Transcriptional repressor GLI3R; AltName: Full=GLI3 C-terminally truncated form; AltName: Full=GLI3 form of 83 kDa; Short=GLI3-83 [Homo sapiens]	Homo sapiens	84	740	0.7	4e-15	39.58	1580	P10071
RecName: Full=Transcriptional activator GLI3; AltName: Full=GLI3 form of 190 kDa; Short=GLI3-190; AltName: Full=GLI3 full-length protein; Short=GLI3FL; Contains: RecName: Full=Transcriptional repressor GLI3R; AltName: Full=GLI3 C-terminally truncated form; AltName: Full=GLI3 form of 83 kDa; Short=GLI3-83 [Pan troglodytes]	Pan troglodytes	84	740	0.7	4e-15	39.58	1580	Q5IS56
RecName: Full=Zinc finger protein 64; Short=Zfp-64; AltName: Full=Zinc finger protein 338 [Homo sapiens]	Homo sapiens	220	2007	0.72	5e-60	33.85	645	Q9NTW7
RecName: Full=Transcription factor E4F1; AltName: Full=E4F transcription factor 1; AltName: Full=Putative E3 ubiquitin-protein ligase E4F1; AltName: Full=RING-type E3 ubiquitin transferase E4F1; AltName: Full=Transcription factor E4F; AltName: Full=p120E4F; AltName: Full=p50E4F [Homo sapiens]	Homo sapiens	162	1970	0.72	5e-40	27.83	784	Q66K89
RecName: Full=Zinc finger protein 16-like; AltName: Full=Zinc finger protein 697-like [Danio rerio]	Danio rerio	125	1879	0.71	9e-29	41.88	528	A0A1D5NS60
RecName: Full=Zinc finger and BTB domain-containing protein 46; AltName: Full=BTB-ZF protein expressed in effector lymphocytes; Short=BZEL; AltName: Full=BTB/POZ domain-containing protein 4 [Mus musculus]	Mus musculus	53.5	952	0.7	6e-06	37.23	600	Q8BID6
RecName: Full=POZ-, AT hook-, and zinc finger-containing protein 1; AltName: Full=BTB/POZ domain zinc finger transcription factor; AltName: Full=Protein kinase A RI subunit alpha-associated protein; AltName: Full=Zinc finger and BTB domain-containing protein 19; AltName: Full=Zinc finger protein 278; AltName: Full=Zinc finger sarcoma gene protein [Homo sapiens]	Homo sapiens	119	653	0.75	3e-26	30.33	687	Q9HBE1
RecName: Full=POZ (BTB) and AT hook-containing zinc finger 1; AltName: Full=BTB/POZ domain zinc finger transcription factor; AltName: Full=Protein kinase A RI subunit alpha-associated protein; AltName: Full=Zinc finger and BTB domain-containing protein 19; AltName: Full=Zinc finger protein 278 [Mus musculus]	Mus musculus	118	823	0.75	4e-26	30.33	687	Q5NBY9
RecName: Full=DNA-binding protein Ikaros; AltName: Full=Ikaros family zinc finger protein 1 [Oncorhynchus mykiss]	Oncorhynchus mykiss	88.2	1461	0.71	9e-17	42.16	522	O13089
RecName: Full=Zinc finger protein 64; Short=Zfp-64 [Mus musculus]	Mus musculus	226	1810	0.73	4e-62	33.26	643	Q99KE8
RecName: Full=Zinc finger protein Aiolos; AltName: Full=Ikaros family zinc finger protein 3 [Homo sapiens]	Homo sapiens	95.5	1826	0.71	3e-19	43.14	509	Q9UKT9
RecName: Full=Transcriptional activator GLI3; AltName: Full=GLI3 full-length protein; Short=GLI3FL; Contains: RecName: Full=Transcriptional repressor GLI3R; AltName: Full=GLI3 C-terminally truncated form [Gallus gallus]	Gallus gallus	83.2	697	0.69	7e-15	38.89	1544	Q9IA31
RecName: Full=Zinc finger protein squeeze [Drosophila pseudoobscura pseudoobscura]	Drosophila pseudoobscura pseudoobscura	105	860	0.71	2e-22	39.86	550	Q293Q2
RecName: Full=Transcriptional activator GLI3; AltName: Full=GLI3 form of 190 kDa; Short=GLI3-190; AltName: Full=GLI3 full-length protein; Short=GLI3FL; Contains: RecName: Full=Transcriptional repressor GLI3R; AltName: Full=GLI3 C-terminally truncated form; AltName: Full=GLI3 form of 83 kDa; Short=GLI3-83 [Mus musculus]	Mus musculus	83.2	762	0.7	8e-15	39.24	1583	Q61602
RecName: Full=Zinc finger protein GLIS1; AltName: Full=GLI-similar 1 [Homo sapiens]	Homo sapiens	87.4	741	0.7	2e-16	35.85	620	Q8NBF1
RecName: Full=DNA-binding protein Ikaros; AltName: Full=Ikaros family zinc finger protein 1; AltName: Full=Lymphoid transcription factor LyF-1 [Homo sapiens]	Homo sapiens	88.6	1408	0.71	6e-17	42.16	519	Q13422
RecName: Full=Zinc finger protein Aiolos; AltName: Full=Ikaros family zinc finger protein 3 [Mus musculus]	Mus musculus	95.5	1691	0.71	3e-19	43.14	507	O08900
RecName: Full=Zinc finger and SCAN domain-containing protein 16; AltName: Full=Zinc finger protein 392; AltName: Full=Zinc finger protein 435 [Homo sapiens]	Homo sapiens	145	2928	0.73	8e-37	61.06	348	Q9H4T2
RecName: Full=Zinc finger imprinted 2; AltName: Full=Zinc finger protein 656 [Homo sapiens]	Homo sapiens	172	1244	0.91	2e-44	32.34	527	Q9NZV7
RecName: Full=Zinc finger protein 672 [Rattus norvegicus]	Rattus norvegicus	324	2671	0.79	6e-100	41.61	468	Q642B2
RecName: Full=E3 ubiquitin-protein ligase ZFP91; AltName: Full=Penta Zf protein; AltName: Full=RING-type E3 ubiquitin transferase ZFP91; AltName: Full=Zinc finger protein 91 homolog; Short=Zfp-91; AltName: Full=Zinc finger protein PZF [Mus musculus]	Mus musculus	75.1	912	0.71	1e-12	37.88	572	Q62511
RecName: Full=Zinc finger protein 24 [Pan paniscus]	Pan paniscus	142	2937	0.73	2e-35	57.14	368	A1YGJ4
RecName: Full=Zinc finger protein 24 [Pan troglodytes]	Pan troglodytes	142	2931	0.73	2e-35	57.14	368	A2T7D7
RecName: Full=Wilms tumor protein homolog [Xenopus tropicalis]	Xenopus tropicalis	92.4	1109	0.82	2e-18	45.28	413	B5DE03
RecName: Full=E3 ubiquitin-protein ligase ZFP91; AltName: Full=RING-type E3 ubiquitin transferase ZFP91; AltName: Full=Zinc finger protein 757; AltName: Full=Zinc finger protein 91 homolog; Short=Zfp-91 [Homo sapiens]	Homo sapiens	75.5	914	0.71	1e-12	37.88	570	Q96JP5
RecName: Full=DNA-binding protein Ikaros; AltName: Full=Ikaros family zinc finger protein 1; AltName: Full=Lymphoid transcription factor LyF-1 [Mus musculus]	Mus musculus	82.4	1511	0.72	5e-15	41.18	517	Q03267
RecName: Full=Zinc finger protein 746; AltName: Full=Parkin-interacting substrate; Short=PARIS [Homo sapiens]	Homo sapiens	102	792	0.78	3e-21	30.49	644	Q6NUN9
RecName: Full=Fez family zinc finger protein 1 [Xenopus tropicalis]	Xenopus tropicalis	138	2660	0.74	2e-33	44.79	462	Q0P4W9
RecName: Full=Zinc finger protein 775 [Mus musculus]	Mus musculus	271	2253	0.73	1e-79	38.97	538	Q8BI73
RecName: Full=PR domain zinc finger protein 10; AltName: Full=PR domain-containing protein 10 [Xenopus tropicalis]	Xenopus tropicalis	116	692	0.71	3e-25	28.17	1173	B4F6U4
RecName: Full=Zinc finger protein ZFPM1; AltName: Full=Friend of GATA protein 1; Short=FOG-1; Short=Friend of GATA 1; AltName: Full=Zinc finger protein multitype 1 [Mus musculus]	Mus musculus	50.1	453	0.53	9e-05	32	995	O35615
RecName: Full=Zinc finger protein GLI1; Short=GLI [Gallus gallus]	Gallus gallus	86.3	837	0.7	4e-16	39.24	556	P55878
RecName: Full=RE1-silencing transcription factor; AltName: Full=Neural-restrictive silencer factor; AltName: Full=X2 box repressor [Homo sapiens]	Homo sapiens	94.4	481	0.69	3e-18	27.07	1097	Q13127
RecName: Full=Zinc finger protein ZIC 4; Short=XlZic4; AltName: Full=Zinc finger protein of the cerebellum 4 [Xenopus laevis]	Xenopus laevis	96.3	833	0.72	2e-19	40	530	A0JC51
RecName: Full=B-cell CLL/lymphoma 6 member B protein; AltName: Full=Bcl6-associated zinc finger protein; AltName: Full=Zinc finger protein 62 [Homo sapiens]	Homo sapiens	127	2293	0.73	1e-29	43.6	479	Q8N143
RecName: Full=Zinc finger and BTB domain-containing protein 45; AltName: Full=Zinc finger protein 499 [Mus musculus]	Mus musculus	90.5	1766	0.71	2e-17	41.28	520	Q52KG4
RecName: Full=Hypermethylated in cancer 2 protein; Short=Hic-2 [Mus musculus]	Mus musculus	113	1204	0.7	1e-24	35.16	619	Q9JLZ6
RecName: Full=Zinc finger protein 541; AltName: Full=Spermatogenic cell HDAC-interacting protein 1 [Mus musculus]	Mus musculus	51.2	665	0.64	5e-05	36.17	1363	Q0GGX2
RecName: Full=Fez family zinc finger protein 1 [Xenopus laevis]	Xenopus laevis	137	2520	0.73	3e-33	44.72	466	Q9IAJ2
RecName: Full=Transcription factor Sp8 [Xenopus laevis]	Xenopus laevis	67	753	0.66	4e-10	46.05	500	Q5XGT8
RecName: Full=Early growth response protein 1-A; Short=EGR-1-A; Short=Xegr-1 [Xenopus laevis]	Xenopus laevis	78.2	1316	0.71	1e-13	43.01	497	Q6GQH4
RecName: Full=Hypermethylated in cancer 2 protein [Danio rerio]	Danio rerio	111	1367	0.79	4e-24	34.29	560	Q90W33
RecName: Full=Zinc finger protein 219; AltName: Full=Zinc finger protein 219-like [Danio rerio]	Danio rerio	55.8	629	0.67	2e-06	27.61	1095	F1QQA8
RecName: Full=Krueppel-like factor 4; AltName: Full=Epithelial zinc finger protein EZF; AltName: Full=Gut-enriched krueppel-like factor [Homo sapiens]	Homo sapiens	74.3	1111	0.66	2e-12	44.74	513	O43474
RecName: Full=Zinc finger protein 672 [Mus musculus]	Mus musculus	315	2559	0.79	1e-96	40.83	468	Q99LH4
RecName: Full=Zinc finger and BTB domain-containing protein 37 [Homo sapiens]	Homo sapiens	70.9	1417	0.73	2e-11	41.11	503	Q5TC79
RecName: Full=Zinc finger protein GLI3; AltName: Full=Neural-specific DNA-binding protein xGLI3; Short=xGLI-3 [Xenopus laevis]	Xenopus laevis	84.3	704	0.69	3e-15	38.26	1569	Q91660
RecName: Full=Zinc finger protein 516 [Mus musculus]	Mus musculus	81.3	573	0.7	3e-14	27.75	1157	Q7TSH3
RecName: Full=Zinc finger and BTB domain-containing protein 7B; AltName: Full=Krueppel-related zinc finger protein cKrox; Short=hcKrox; AltName: Full=T-helper-inducing POZ/Krueppel-like factor; AltName: Full=Zinc finger and BTB domain-containing protein 15; AltName: Full=Zinc finger protein 67 homolog; Short=Zfp-67; AltName: Full=Zinc finger protein 857B; AltName: Full=Zinc finger protein Th-POK …	Homo sapiens	90.9	1806	0.72	1e-17	38.58	539	O15156
RecName: Full=Zinc finger and BTB domain-containing protein 32 [Pan paniscus]	Pan paniscus	65.9	993	0.72	8e-10	42.5	487	A1YGK1
RecName: Full=Transcription factor Sp8; AltName: Full=Specificity protein 8 [Homo sapiens]	Homo sapiens	66.6	743	0.66	5e-10	46.05	490	Q8IXZ3
RecName: Full=Gastrula zinc finger protein XlCGF58.1 [Xenopus laevis]	Xenopus laevis	404	5007	0.73	3e-131	48.57	420	P18730
RecName: Full=Fez family zinc finger protein 1; AltName: Full=Zinc finger protein 312B [Homo sapiens]	Homo sapiens	138	2745	0.77	2e-33	40.56	475	A0PJY2
RecName: Full=Fez family zinc finger protein 1 [Mus musculus]	Mus musculus	138	2744	0.77	2e-33	40.56	475	Q0VDQ9
RecName: Full=Zinc finger protein 775 [Homo sapiens]	Homo sapiens	264	3161	0.74	7e-77	37.32	537	Q96BV0
RecName: Full=Transcription factor Sp8 [Gallus gallus]	Gallus gallus	68.2	760	0.66	2e-10	46.75	480	Q64HY5
RecName: Full=Zinc finger protein ZIC 2-A; AltName: Full=Zinc finger DNA-binding protein fZic; AltName: Full=Zinc finger protein ZIC 2; Short=XlZic2; Short=xZic2; AltName: Full=Zinc finger protein of the cerebellum 2-A [Xenopus laevis]	Xenopus laevis	100	937	0.73	1e-20	40.28	503	Q91689
RecName: Full=Zinc finger and SCAN domain-containing protein 23; AltName: Full=Zinc finger protein 390; AltName: Full=Zinc finger protein 453 [Homo sapiens]	Homo sapiens	174	3250	0.73	3e-46	52.05	389	Q3MJ62
RecName: Full=Transcription factor Sp8 [Mus musculus]	Mus musculus	66.6	754	0.66	4e-10	46.05	486	Q8BMJ8
RecName: Full=Wilms tumor protein homolog A; Short=XWT1a; Short=xWT1 [Xenopus laevis]	Xenopus laevis	87	963	0.81	9e-17	44.04	414	B7ZSG3
RecName: Full=Zinc finger and SCAN domain containing protein 4D [Mus musculus]	Mus musculus	84	1148	0.66	2e-15	44.21	506	A7KBS4
RecName: Full=Zinc finger and BTB domain-containing protein 14; AltName: Full=Zinc finger protein 161; Short=Zfp-161; AltName: Full=Zinc finger protein 5; Short=ZF5 [Mus musculus]	Mus musculus	120	2447	0.73	2e-27	45.04	449	Q08376
RecName: Full=Zinc finger and BTB domain-containing protein 45; AltName: Full=Zinc finger protein 499 [Homo sapiens]	Homo sapiens	91.3	1641	0.71	9e-18	40.68	511	Q96K62
RecName: Full=PR domain zinc finger protein 14; AltName: Full=PR domain-containing protein 14 [Homo sapiens]	Homo sapiens	104	776	0.7	6e-22	36.9	571	Q9GZV8
RecName: Full=Transcription factor Sp9 [Mus musculus]	Mus musculus	67.8	755	0.66	2e-10	46.05	484	Q64HY3
RecName: Full=Transcription factor Sp9 [Homo sapiens]	Homo sapiens	67.8	755	0.66	2e-10	46.05	484	P0CG40
RecName: Full=Fez family zinc finger protein 2; AltName: Full=Forebrain embryonic zinc finger-like protein 2; AltName: Full=Zinc finger protein 312; AltName: Full=Zinc finger protein Fez-like [Homo sapiens]	Homo sapiens	139	2773	0.73	1e-33	43.86	459	Q8TBJ5
RecName: Full=Zinc finger and BTB domain-containing protein 32; AltName: Full=FANCC-interacting protein; AltName: Full=Fanconi anemia zinc finger protein; AltName: Full=Testis zinc finger protein; AltName: Full=Zinc finger protein 538 [Homo sapiens]	Homo sapiens	66.2	994	0.71	7e-10	42.5	487	Q9Y2Y4
RecName: Full=Fez family zinc finger protein 2; AltName: Full=Forebrain embryonic zinc finger-like protein 2; AltName: Full=Zinc finger protein 312; AltName: Full=Zinc finger protein Fez-like [Bos taurus]	Bos taurus	139	2777	0.73	1e-33	43.86	458	Q2VWH6
RecName: Full=Transcription factor Ken 1 [Culex quinquefasciatus]	Culex quinquefasciatus	52	706	0.63	2e-05	35.63	653	B0X9H6
RecName: Full=Zinc finger and SCAN domain-containing protein 26; AltName: Full=Zinc finger protein 187 [Mus musculus]	Mus musculus	205	1804	0.74	3e-56	42.5	466	Q5RJ54
RecName: Full=Zinc finger protein 319 [Mus musculus]	Mus musculus	303	1684	0.71	1e-90	35.48	581	Q9ERR8
RecName: Full=Early growth response protein 1; Short=EGR-1; AltName: Full=AT225; AltName: Full=Nerve growth factor-induced protein A; Short=NGFI-A; AltName: Full=Transcription factor ETR103; AltName: Full=Transcription factor Zif268; AltName: Full=Zinc finger protein 225; AltName: Full=Zinc finger protein Krox-24 [Homo sapiens]	Homo sapiens	77	1365	0.71	3e-13	37.96	543	P18146
RecName: Full=Zinc finger protein ZIC 2-B; AltName: Full=Zic-related-2; Short=ZIC-R2; AltName: Full=Zinc finger protein of the cerebellum 2-B [Xenopus laevis]	Xenopus laevis	101	937	0.73	4e-21	40.28	497	Q9YIB7
RecName: Full=PR domain zinc finger protein 14; AltName: Full=PR domain-containing protein 14 [Mus musculus]	Mus musculus	111	989	0.72	3e-24	36.09	561	E9Q3T6
RecName: Full=Zinc finger protein ZIC 5; Short=XZic5; Short=XlZic5; AltName: Full=Zinc finger protein of the cerebellum 5 [Xenopus laevis]	Xenopus laevis	94.7	825	0.72	7e-19	39.31	515	Q9IB89
RecName: Full=Zinc finger and BTB domain-containing protein 14; AltName: Full=Zinc finger protein 161 homolog; Short=Zfp-161; AltName: Full=Zinc finger protein 478; AltName: Full=Zinc finger protein 5 homolog; Short=ZF5; Short=Zfp-5; Short=hZF5 [Homo sapiens]	Homo sapiens	120	2451	0.72	2e-27	45.04	449	O43829
RecName: Full=Oocyte zinc finger protein XlCOF28 [Xenopus laevis]	Xenopus laevis	383	1800	0.74	5e-123	44.72	439	P18747
RecName: Full=Zinc finger protein 174; AltName: Full=AW-1; AltName: Full=Zinc finger and SCAN domain-containing protein 8 [Homo sapiens]	Homo sapiens	107	2171	0.72	2e-23	49.51	407	Q15697
RecName: Full=Zinc finger transcription factor lin-29; AltName: Full=abnormal cell lineage 29 [Caenorhabditis elegans]	Caenorhabditis elegans	108	1271	0.75	1e-23	42.07	459	G5EGB2
RecName: Full=Zinc finger protein 831 [Homo sapiens]	Homo sapiens	52	686	0.54	3e-05	50	1677	Q5JPB2
RecName: Full=Zinc finger protein 722 [Homo sapiens]	Homo sapiens	243	3483	0.91	6e-71	41.24	384	A0A1W2PQL4
RecName: Full=Zinc finger and SCAN domain-containing protein 4; AltName: Full=Zinc finger protein 494 [Homo sapiens]	Homo sapiens	107	2000	0.72	4e-23	46.22	433	Q8NAM6
RecName: Full=Zinc finger and SCAN domain-containing protein 4 [Pan paniscus]	Pan paniscus	105	2065	0.72	1e-22	46.22	433	A1YFX5
RecName: Full=Early growth response protein 1; Short=EGR-1; AltName: Full=Nerve growth factor-induced protein A; Short=NGFI-A; AltName: Full=Transcription factor Zif268; AltName: Full=Zinc finger protein Krox-24 [Mus musculus]	Mus musculus	77.4	1422	0.71	2e-13	37.96	533	P08046
RecName: Full=Oocyte zinc finger protein XlCOF7.2 [Xenopus laevis]	Xenopus laevis	154	3044	0.72	2e-39	50.97	391	P18752
RecName: Full=Zinc finger protein 335; AltName: Full=NRC-interacting factor 1; Short=NIF-1 [Rattus norvegicus]	Rattus norvegicus	105	1791	0.74	1e-21	28.81	1336	G3V893
RecName: Full=Zinc finger protein 335; AltName: Full=NRC-interacting factor 1; Short=NIF-1 [Mus musculus]	Mus musculus	105	1738	0.74	8e-22	28.81	1337	A2A5K6
RecName: Full=Zinc finger protein 319 [Homo sapiens]	Homo sapiens	294	2666	0.71	1e-87	34.6	582	Q9P2F9
RecName: Full=Zinc finger protein 783 [Homo sapiens]	Homo sapiens	125	863	0.92	1e-28	28.43	546	Q6ZMS7
RecName: Full=Krueppel-like factor 4; AltName: Full=Epithelial zinc finger protein EZF; AltName: Full=Gut-enriched krueppel-like factor [Mus musculus]	Mus musculus	74.3	1111	0.66	2e-12	44.74	483	Q60793
RecName: Full=Zinc finger protein 692; AltName: Full=AICAR responsive element binding protein [Rattus norvegicus]	Rattus norvegicus	86.3	924	0.73	3e-16	36.62	533	F6WEQ6
RecName: Full=Krueppel-like factor 5; AltName: Full=Basic transcription element-binding protein 2; Short=BTE-binding protein 2; AltName: Full=Colon krueppel-like factor; AltName: Full=GC-box-binding protein 2; AltName: Full=Intestinal-enriched krueppel-like factor; AltName: Full=Transcription factor BTEB2 [Homo sapiens]	Homo sapiens	68.6	824	0.74	1e-10	42.11	457	Q13887
RecName: Full=Tissue-resident T-cell transcription regulator protein ZNF683; AltName: Full=Homolog of Blimp-1 in T-cell; Short=Hobit; AltName: Full=Zinc finger protein 683 [Mus musculus]	Mus musculus	90.5	1797	0.74	1e-17	41.9	458	I7HJS4
RecName: Full=Zinc finger protein 692; AltName: Full=AICAR responsive element binding protein [Mus musculus]	Mus musculus	86.3	991	0.73	4e-16	36.62	531	Q3U381
RecName: Full=Zinc finger protein GLIS2; AltName: Full=GLI-similar 2; AltName: Full=Neuronal Krueppel-like protein [Homo sapiens]	Homo sapiens	90.5	1082	0.73	2e-17	36.99	524	Q9BZE0
RecName: Full=Zinc finger and BTB domain-containing protein 8B [Homo sapiens]	Homo sapiens	53.5	810	0.68	7e-06	42.03	495	Q8NAP8
RecName: Full=Early growth response protein 1; Short=EGR-1; AltName: Full=Zinc finger protein Krox-24 [Danio rerio]	Danio rerio	78.6	1354	0.71	8e-14	38.89	511	P26632
RecName: Full=Zinc finger protein 396; AltName: Full=Zinc finger and SCAN domain-containing protein 14 [Homo sapiens]	Homo sapiens	105	2217	0.73	3e-23	57.65	335	Q96N95
RecName: Full=Zinc finger and SCAN domain-containing protein 4 [Pongo pygmaeus]	Pongo pygmaeus	106	2177	0.72	6e-23	45.16	433	A2T7G6
RecName: Full=Zinc finger protein 692; AltName: Full=AICAR responsive element binding protein [Homo sapiens]	Homo sapiens	84.3	1050	0.73	2e-15	37.14	519	Q9BU19
RecName: Full=Zinc finger protein OZF; AltName: Full=Only zinc finger protein; AltName: Full=Zinc finger protein 146 [Mus musculus]	Mus musculus	341	5434	0.82	7e-109	58.68	292	Q8BQN6
RecName: Full=Zinc finger protein 672 [Homo sapiens]	Homo sapiens	329	2135	0.75	3e-102	41.44	452	Q499Z4
RecName: Full=Transcription factor steA [Aspergillus nidulans FGSC A4]	Aspergillus nidulans FGSC A4	50.8	692	0.58	5e-05	35	692	O74252
RecName: Full=Zinc finger and BTB domain-containing protein 18; AltName: Full=Zinc finger protein 238 [Danio rerio]	Danio rerio	80.9	1081	0.71	2e-14	36.84	537	Q1L8W0
RecName: Full=Wilms tumor protein; AltName: Full=WT33 [Homo sapiens]	Homo sapiens	86.3	1012	0.71	2e-16	44.04	449	P19544
RecName: Full=Zinc finger protein 75A [Homo sapiens]	Homo sapiens	159	2660	0.9	6e-42	52.7	296	Q96N20
RecName: Full=Krueppel-like factor 11; AltName: Full=Transforming growth factor-beta-inducible early growth response protein 2; Short=TGFB-inducible early growth response protein 2; Short=TIEG-2 [Homo sapiens]	Homo sapiens	68.9	640	0.7	9e-11	39.17	512	O14901
RecName: Full=Zinc finger protein 541 [Homo sapiens]	Homo sapiens	52.8	590	0.73	1e-05	28.86	1346	Q9H0D2
RecName: Full=Zinc finger and BTB domain-containing protein 8B [Mus musculus]	Mus musculus	52.8	770	0.69	9e-06	42.03	484	Q8CII0
RecName: Full=Fez family zinc finger protein 2 [Xenopus tropicalis]	Xenopus tropicalis	139	2783	0.73	5e-34	44.17	435	Q28G88
RecName: Full=Protein escargot; AltName: Full=Protein fleabag [Drosophila melanogaster]	Drosophila melanogaster	95.1	1371	0.71	4e-19	42.03	470	P25932
RecName: Full=Zinc finger and BTB domain-containing protein 14; AltName: Full=Zinc finger protein 161 homolog; Short=Zfp-161; AltName: Full=Zinc finger protein 5; Short=ZF5 [Gallus gallus]	Gallus gallus	121	2468	0.73	8e-28	42.86	448	Q92010
RecName: Full=Zinc finger protein ZIC 3; AltName: Full=Zinc finger protein 203; AltName: Full=Zinc finger protein of the cerebellum 3 [Homo sapiens]	Homo sapiens	98.6	972	0.72	3e-20	41.67	467	O60481
RecName: Full=Zinc finger protein 215; AltName: Full=BWSCR2-associated zinc finger protein 2; Short=BAZ-2; AltName: Full=Zinc finger protein with KRAB and SCAN domains 11 [Homo sapiens]	Homo sapiens	154	952	0.91	2e-38	29.77	517	Q9UL58
RecName: Full=Early growth response protein 1; Short=EGR-1 [Bos taurus]	Bos taurus	68.2	910	0.7	2e-10	37.04	540	Q29W20
RecName: Full=Zinc finger protein ZIC 3; AltName: Full=Zinc finger protein of the cerebellum 3 [Mus musculus]	Mus musculus	98.6	973	0.72	3e-20	41.67	466	Q62521
RecName: Full=Zinc finger protein 410; AltName: Full=Another partner for ARF 1 [Mus musculus]	Mus musculus	100	961	0.71	6e-21	41.18	478	Q8BKX7
RecName: Full=Zinc finger protein 410; AltName: Full=Another partner for ARF 1 [Homo sapiens]	Homo sapiens	100	955	0.71	6e-21	41.18	478	Q86VK4
RecName: Full=Zinc finger protein OZF; AltName: Full=Only zinc finger protein; AltName: Full=Zinc finger protein 146 [Homo sapiens]	Homo sapiens	347	5530	0.8	5e-111	59.72	292	Q15072
RecName: Full=Zinc finger protein 526 [Mus musculus]	Mus musculus	180	1084	0.73	3e-46	28.27	675	Q8BI66
RecName: Full=Zinc finger protein 526 [Homo sapiens]	Homo sapiens	174	529	0.76	4e-44	27.31	670	Q8TF50
RecName: Full=Lysine-specific demethylase JMJ705; AltName: Full=Jumonji domain-containing protein 705; AltName: Full=Lysine-specific histone demethylase JMJ705; AltName: Full=Protein JUMONJI 705; AltName: Full=[histone H3]-trimethyl-L-lysine(27) demethylase JMJ705 [Oryza sativa Japonica Group]	Oryza sativa Japonica Group	53.9	437	0.61	7e-06	32.69	1286	Q5N712
RecName: Full=PR domain zinc finger protein 15; AltName: Full=PR domain-containing protein 15; AltName: Full=Zinc finger protein 298 [Homo sapiens]	Homo sapiens	200	615	0.74	3e-51	31.57	1507	P57071
RecName: Full=Zinc finger protein Gfi-1; AltName: Full=Growth factor independent protein 1 [Mus musculus]	Mus musculus	144	2253	0.78	1e-35	42.11	423	P70338
RecName: Full=Zinc finger protein 496; AltName: Full=Zinc finger protein with KRAB and SCAN domains 17 [Homo sapiens]	Homo sapiens	93.6	710	0.7	2e-18	33.7	587	Q96IT1
RecName: Full=Zinc finger protein 496; AltName: Full=NSD1-interacting zinc finger protein 1; AltName: Full=Zinc finger protein with KRAB and SCAN domains 17 [Mus musculus]	Mus musculus	100	873	0.71	1e-20	33.33	585	Q5SXI5
RecName: Full=Wilms tumor protein homolog [Mus musculus]	Mus musculus	86.7	955	0.7	2e-16	44.04	449	P22561
RecName: Full=Wilms tumor protein homolog [Sus scrofa]	Sus scrofa	86.3	956	0.7	2e-16	44.04	449	O62651
RecName: Full=Transcriptional regulator Kaiso; AltName: Full=Zinc finger and BTB domain-containing protein 33 [Mus musculus]	Mus musculus	49.7	683	0.65	0.0001	31.73	671	Q8BN78
RecName: Full=Early growth response factor homolog 1 [Caenorhabditis elegans]	Caenorhabditis elegans	78.2	1324	0.7	1e-13	42.86	461	Q18250
RecName: Full=Wilms tumor protein homolog [Rattus norvegicus]	Rattus norvegicus	87	958	0.7	2e-16	44.04	448	P49952
RecName: Full=Zinc finger protein 131 [Pongo abelii]	Pongo abelii	67.4	524	0.71	3e-10	32.94	589	Q5RAU9
RecName: Full=Polycomb protein PHO; AltName: Full=Protein pleiohomeotic; AltName: Full=Transcription factor YY1 homolog [Drosophila melanogaster]	Drosophila melanogaster	82.4	724	0.67	6e-15	39.52	520	Q8ST83
RecName: Full=Zinc finger and BTB domain-containing protein 18; AltName: Full=58 kDa repressor protein; Short=rRP58; AltName: Full=Transcriptional repressor RP58; AltName: Full=Zinc finger protein 238 [Rattus norvegicus]	Rattus norvegicus	82.4	977	0.7	5e-15	37.59	522	Q9JKY3
RecName: Full=Zinc finger and BTB domain-containing protein 18; AltName: Full=58 kDa repressor protein; AltName: Full=Transcriptional repressor RP58; AltName: Full=Translin-associated zinc finger protein 1; Short=TAZ-1; AltName: Full=Zinc finger protein 238; AltName: Full=Zinc finger protein C2H2-171 [Homo sapiens]	Homo sapiens	82.4	976	0.7	5e-15	37.59	522	Q99592
RecName: Full=Zinc finger and BTB domain-containing protein 18; AltName: Full=58 kDa repressor protein; AltName: Full=Transcriptional repressor RP58; AltName: Full=Zinc finger protein 238; Short=Zfp-238 [Mus musculus]	Mus musculus	82.4	975	0.7	5e-15	37.59	522	Q9WUK6
RecName: Full=Transcription factor Sp7; AltName: Full=Zinc finger protein osterix [Homo sapiens]	Homo sapiens	63.2	802	0.69	5e-09	46.05	431	Q8TDD2
RecName: Full=Early growth response protein 1; Short=EGR-1; AltName: Full=Nerve growth factor-induced protein A; Short=NGFI-A; AltName: Full=Transcription factor Zif268; AltName: Full=Zinc finger protein Krox-24 [Rattus norvegicus]	Rattus norvegicus	77.4	1369	0.71	2e-13	37.96	508	P08154
RecName: Full=Zinc finger protein 276; Short=Zfp-276 [Mus musculus]	Mus musculus	66.2	908	0.7	7e-10	31.85	614	Q8CE64
RecName: Full=Zinc finger protein 276; Short=Zfp-276; AltName: Full=Zinc finger protein 477 [Homo sapiens]	Homo sapiens	65.9	734	0.7	1e-09	31.85	614	Q8N554
RecName: Full=Fez family zinc finger protein 2; AltName: Full=Forebrain embryonic zinc finger-like protein 2; AltName: Full=Foreheadin protein; AltName: Full=Zinc finger protein Fez-like [Danio rerio]	Danio rerio	140	2747	0.71	2e-34	44.79	430	Q804Q5
RecName: Full=Zinc finger protein 367; AltName: Full=C2H2 zinc finger protein ZFF29 [Mus musculus]	Mus musculus	72.8	1032	0.7	2e-12	57.38	340	Q0VDT2
RecName: Full=Zinc finger protein 410 [Bos taurus]	Bos taurus	99.8	950	0.71	1e-20	41.18	467	Q5EAC5
RecName: Full=Zinc finger protein Pegasus; AltName: Full=Ikaros family zinc finger protein 5 [Xenopus laevis]	Xenopus laevis	61.6	1180	0.7	2e-08	43.02	453	Q6NRM0
RecName: Full=Transcription factor Sp5 [Mus musculus]	Mus musculus	76.3	1036	0.72	2e-13	47.5	398	Q9JHX2
RecName: Full=Transcription factor Sp5 [Homo sapiens]	Homo sapiens	76.3	1035	0.72	2e-13	47.5	398	Q6BEB4
RecName: Full=Zinc finger and BTB domain-containing protein 1 [Homo sapiens]	Homo sapiens	78.6	491	0.69	1e-13	27.66	713	Q9Y2K1
RecName: Full=Zinc finger and BTB domain-containing protein 1 [Mus musculus]	Mus musculus	76.6	548	0.69	5e-13	27.66	713	Q91VL9
RecName: Full=Zinc finger and BTB domain-containing protein 21; AltName: Full=Zinc finger protein 295 [Homo sapiens]	Homo sapiens	57.8	330	0.69	5e-07	23.44	1066	Q9ULJ3
RecName: Full=Transcription factor Ken; AltName: Full=Protein Ken and Barbie [Drosophila melanogaster]	Drosophila melanogaster	54.3	564	0.63	4e-06	35.92	601	O77459
RecName: Full=Transcription factor Sp7; AltName: Full=C22; AltName: Full=Zinc finger protein osterix [Mus musculus]	Mus musculus	63.5	804	0.69	4e-09	46.05	428	Q8VI67
RecName: Full=Zinc finger protein 536 [Homo sapiens]	Homo sapiens	72.8	988	0.7	1e-11	28.11	1300	O15090
RecName: Full=Transcriptional regulator CRZ2; AltName: Full=Calcineurin-responsive zinc finger protein 2 [Candida albicans SC5314]	Candida albicans SC5314	60.8	773	0.7	3e-08	37.5	517	Q59SN6
RecName: Full=Zinc finger protein 692; AltName: Full=AICAR responsive element binding protein [Bos taurus]	Bos taurus	82	1017	0.73	8e-15	36.43	510	A0JNJ4
RecName: Full=Zinc finger protein GLIS2; AltName: Full=GLI-similar 2; AltName: Full=Neuronal Krueppel-like protein; AltName: Full=Zinc finger protein GLI5 [Mus musculus]	Mus musculus	92.4	1014	0.69	4e-18	37.67	521	Q8VDL9
RecName: Full=Fez family zinc finger protein 2 [Xenopus laevis]	Xenopus laevis	140	2734	0.73	2e-34	42.62	434	Q2TAR3
RecName: Full=Early growth response protein 4; Short=EGR-4 [Mus musculus]	Mus musculus	70.5	1399	0.71	3e-11	39.77	478	Q9WUF2
RecName: Full=Early growth response protein 4; Short=EGR-4; AltName: Full=Early response protein NGFI-C; AltName: Full=Nerve growth factor-induced protein C; Short=NGFI-C [Rattus norvegicus]	Rattus norvegicus	71.6	1391	0.71	1e-11	39.74	478	Q00911
RecName: Full=Zinc finger protein ZIC 1; Short=XZic1; Short=XlZic1; AltName: Full=ODD-paired-like; Short=Xopl; AltName: Full=ZIC-related protein 1; Short=ZIC-r1; AltName: Full=Zinc finger protein of the cerebellum 1 [Xenopus laevis]	Xenopus laevis	100	777	0.73	5e-21	41.67	443	O73689
RecName: Full=Zinc finger protein 335; AltName: Full=NRC-interacting factor 1; Short=NIF-1 [Homo sapiens]	Homo sapiens	104	1812	0.71	2e-21	28.39	1342	Q9H4Z2
RecName: Full=Zinc finger and BTB domain-containing protein 39 [Homo sapiens]	Homo sapiens	113	487	0.71	2e-24	26.63	712	O15060
RecName: Full=Zinc finger protein 367 [Rattus norvegicus]	Rattus norvegicus	72.8	962	0.69	2e-12	57.38	340	Q5U2Z0
RecName: Full=Zinc finger and BTB domain-containing protein 18; AltName: Full=Zinc finger protein 238 [Bos taurus]	Bos taurus	81.6	973	0.7	1e-14	36.84	522	A0JN76
RecName: Full=Transcriptional regulator Kaiso; AltName: Full=Zinc finger and BTB domain-containing protein 33 [Homo sapiens]	Homo sapiens	48.5	676	0.63	0.0003	31.73	672	Q86T24
RecName: Full=Early growth response protein 1; Short=EGR-1 [Xenopus tropicalis]	Xenopus tropicalis	77.8	1441	0.71	2e-13	37.96	498	A4II20
PUTATIVE PSEUDOGENE: RecName: Full=Putative zinc finger and SCAN domain-containing protein 5D; AltName: Full=Zinc finger and SCAN domain-containing protein 5D pseudogene [Homo sapiens]	Homo sapiens	140	2458	0.71	5e-34	38.01	497	P0CG00
RecName: Full=Zinc finger and BTB domain-containing protein 18; AltName: Full=Zinc finger protein 238 [Xenopus laevis]	Xenopus laevis	79.3	906	0.7	5e-14	36.84	520	Q801P1
RecName: Full=Zinc finger protein Aiolos; AltName: Full=Ikaros family zinc finger protein 3 [Bos taurus]	Bos taurus	96.3	1907	0.71	2e-19	37.1	509	A2VDW9
RecName: Full=Zinc finger protein 215 [Pongo abelii]	Pongo abelii	148	932	0.91	2e-36	28.46	517	Q5RE50
RecName: Full=Regulatory protein MIG1; AltName: Full=Regulatory protein CAT4 [Saccharomyces cerevisiae S288C]	Saccharomyces cerevisiae S288C	53.1	672	0.59	9e-06	45	504	P27705
RecName: Full=Zinc finger protein ZIC 1; AltName: Full=Zinc finger protein 201; AltName: Full=Zinc finger protein of the cerebellum 1 [Homo sapiens]	Homo sapiens	99.8	933	0.73	1e-20	40.97	447	Q15915
RecName: Full=Zinc finger protein ZIC 1; AltName: Full=Zinc finger protein of the cerebellum 1 [Mus musculus]	Mus musculus	99.4	932	0.73	1e-20	40.97	447	P46684
RecName: Full=Zinc finger and BTB domain-containing protein 34 [Homo sapiens]	Homo sapiens	70.1	1326	0.73	5e-11	36.61	500	Q8NCN2
RecName: Full=Zinc finger protein 131 [Homo sapiens]	Homo sapiens	73.6	449	0.71	5e-12	30.2	623	P52739
RecName: Full=Zinc finger and BTB domain-containing protein 18; AltName: Full=Zinc finger protein 238 [Xenopus tropicalis]	Xenopus tropicalis	78.2	1005	0.71	1e-13	36.09	521	Q0IJ29
RecName: Full=Zinc finger protein 322; AltName: Full=Zinc finger protein 322A [Macaca fascicularis]	Macaca fascicularis	317	2584	0.74	3e-98	44.81	402	Q4R7X8
RecName: Full=Tissue-resident T-cell transcription regulator protein ZNF683; AltName: Full=Homolog of Blimp-1 in T-cell; Short=Hobit; AltName: Full=Zinc finger protein 683 [Homo sapiens]	Homo sapiens	89	1015	0.73	5e-17	34.81	524	Q8IZ20
RecName: Full=Zinc finger and BTB domain-containing protein 18.3; AltName: Full=Zinc finger protein 238.3 [Xenopus laevis]	Xenopus laevis	77.8	1004	0.71	2e-13	36.09	519	Q6NRM8
RecName: Full=Zinc finger protein 57 homolog; Short=Zfp-57; AltName: Full=Zinc finger protein 698 [Homo sapiens]	Homo sapiens	131	1385	0.91	4e-31	32.32	452	Q9NU63
RecName: Full=Transcription factor Sp8 [Danio rerio]	Danio rerio	67.4	755	0.66	2e-10	46.05	437	Q6P0J3
RecName: Full=Zinc finger protein ZIC 1; AltName: Full=Zinc finger protein of the cerebellum 1 [Gallus gallus]	Gallus gallus	99.8	932	0.73	1e-20	40.97	444	Q8JJC0
RecName: Full=Zinc finger protein 131 [Mus musculus]	Mus musculus	73.9	521	0.71	3e-12	30.2	619	Q8K3J5
RecName: Full=Zinc finger protein 322; AltName: Full=Zinc finger protein 322A; AltName: Full=Zinc finger protein 388; AltName: Full=Zinc finger protein 489 [Homo sapiens]	Homo sapiens	316	2570	0.74	9e-98	44.54	402	Q6U7Q0
RecName: Full=Fez family zinc finger protein 1 [Danio rerio]	Danio rerio	138	2035	0.73	8e-34	42.2	429	Q25C93
RecName: Full=DNA-binding protein creA; AltName: Full=Carbon catabolite repressor [Botrytis cinerea]	Botrytis cinerea	54.7	648	0.64	2e-06	47.46	435	O94130
RecName: Full=Transcription factor Sp9 [Danio rerio]	Danio rerio	68.6	760	0.67	1e-10	44.87	439	Q6NW96
RecName: Full=Early growth response protein 4; Short=EGR-4 [Bos taurus]	Bos taurus	70.1	1395	0.71	4e-11	38.46	482	Q9GL32
RecName: Full=Krueppel-like factor 10; AltName: Full=GDNF-inducible factor; AltName: Full=Transcription factor GIF; Short=mGIF; AltName: Full=Transforming growth factor-beta-inducible early growth response protein 1; Short=TGFB-inducible early growth response protein 1; Short=TIEG-1 [Mus musculus]	Mus musculus	72	745	0.73	1e-11	37.61	479	O89091
RecName: Full=Putative zinc finger protein B0310.2 [Caenorhabditis elegans]	Caenorhabditis elegans	55.8	893	0.67	9e-07	47.37	413	Q10938
RecName: Full=Zinc finger protein weckle [Drosophila melanogaster]	Drosophila melanogaster	108	1144	0.72	1e-23	38.71	470	Q9VJN5
RecName: Full=Wilms tumor protein homolog B; Short=XWT1b; Short=XeWT1 [Xenopus laevis]	Xenopus laevis	92.8	1154	0.71	1e-18	45.28	407	P79958
RecName: Full=Zinc finger protein 200 [Homo sapiens]	Homo sapiens	146	2613	0.73	9e-37	45.33	395	P98182
RecName: Full=DNA-binding protein cre-1; AltName: Full=Carbon catabolite repressor [Neurospora crassa OR74A]	Neurospora crassa OR74A	57	704	0.64	4e-07	47.46	430	O59958
RecName: Full=Zinc finger protein ZIC 3; Short=XZic3; Short=XlZic3; AltName: Full=Zinc finger protein Zic3-A; AltName: Full=Zinc finger protein of the cerebellum 3 [Xenopus laevis]	Xenopus laevis	100	908	0.73	8e-21	40.54	441	O57311
RecName: Full=Zinc finger protein GLIS2; AltName: Full=GLI-similar 2; AltName: Full=Neuronal Krueppel-like protein [Xenopus laevis]	Xenopus laevis	86.7	1044	0.73	2e-16	36.3	492	Q98T94
RecName: Full=Sal-like protein 1; AltName: Full=Zinc finger protein Spalt-3; Short=Sal-3; Short=mSal-3 [Mus musculus]	Mus musculus	100	2072	0.78	3e-20	24.63	1322	Q9ER74
RecName: Full=Zinc finger protein 536 [Mus musculus]	Mus musculus	72	858	0.69	2e-11	27.4	1302	Q8K083
RecName: Full=Krueppel-like factor 11; AltName: Full=TGFB-inducible early growth response protein 2b; AltName: Full=Transforming growth factor-beta-inducible early growth response protein 3; Short=TGFB-inducible early growth response protein 3; Short=TIEG-3 [Mus musculus]	Mus musculus	65.1	633	0.69	1e-09	37.5	502	Q8K1S5
RecName: Full=E3 SUMO-protein ligase EGR2; AltName: Full=AT591; AltName: Full=E3 SUMO-protein transferase ERG2; AltName: Full=Early growth response protein 2; Short=EGR-2; AltName: Full=Zinc finger protein Krox-20 [Homo sapiens]	Homo sapiens	75.5	1531	0.71	7e-13	38.24	476	P11161
RecName: Full=Zinc finger protein 521 [Xenopus laevis]	Xenopus laevis	137	485	0.75	1e-31	25	1310	Q6NUD7
RecName: Full=Zinc finger protein 362 [Homo sapiens]	Homo sapiens	135	1414	0.71	6e-33	43.02	420	Q5T0B9
RecName: Full=Transcription factor Sp9 [Xenopus tropicalis]	Xenopus tropicalis	67.8	756	0.66	2e-10	46.05	422	Q0VA40
RecName: Full=Zinc finger protein Gfi-1; AltName: Full=Growth factor independent protein 1 [Rattus norvegicus]	Rattus norvegicus	144	2254	0.72	1e-35	42.11	423	Q07120
RecName: Full=Zinc finger and BTB domain-containing protein 32; AltName: Full=Repressor of GATA; AltName: Full=Testis zinc finger protein [Mus musculus]	Mus musculus	66.2	881	0.73	7e-10	37.74	465	Q9JKD9
RecName: Full=Early growth response protein 1-B; Short=EGR-1-B [Xenopus laevis]	Xenopus laevis	78.2	1448	0.71	1e-13	37.96	475	Q6NTY6
RecName: Full=E3 SUMO-protein ligase EGR2; AltName: Full=E3 SUMO-protein transferase ERG2; AltName: Full=Early growth response protein 2; Short=EGR-2 [Sus scrofa]	Sus scrofa	75.5	1529	0.71	8e-13	38.24	471	A1XSY8
RecName: Full=Zinc finger protein 73; AltName: Full=Zinc finger protein 186; AltName: Full=hZNF2 [Homo sapiens]	Homo sapiens	332	4027	0.74	3e-105	52.92	326	O43830
RecName: Full=E3 SUMO-protein ligase EGR2; AltName: Full=E3 SUMO-protein transferase ERG2; AltName: Full=Early growth response protein 2; Short=EGR-2; AltName: Full=Zinc finger protein Krox-20 [Rattus norvegicus]	Rattus norvegicus	75.5	1472	0.71	6e-13	38.24	470	P51774
RecName: Full=E3 SUMO-protein ligase EGR2; AltName: Full=E3 SUMO-protein transferase ERG2; AltName: Full=Early growth response protein 2; Short=EGR-2; AltName: Full=Zinc finger protein Krox-20 [Mus musculus]	Mus musculus	75.5	1471	0.71	7e-13	38.24	470	P08152
RecName: Full=Zinc finger protein OZF; AltName: Full=Only zinc finger protein; AltName: Full=Zinc finger protein 146 [Bos taurus]	Bos taurus	340	5428	0.74	2e-108	59.03	292	Q28151
RecName: Full=Zinc finger protein Gfi-1b; AltName: Full=Growth factor independent protein 1B [Xenopus laevis]	Xenopus laevis	139	2535	0.82	6e-35	45.24	343	Q6DCW1
RecName: Full=Transcriptional regulator ADR1 [Candida albicans SC5314]	Candida albicans SC5314	48.1	537	0.54	0.0004	37.18	1418	Q5AF56
RecName: Full=Zinc finger protein Pegasus; AltName: Full=Ikaros family zinc finger protein 5 [Xenopus tropicalis]	Xenopus tropicalis	61.6	1182	0.7	1e-08	41.76	434	A0JPB4
RecName: Full=Zinc finger protein ZIC 3; AltName: Full=Zinc finger protein of the cerebellum 3 [Xenopus tropicalis]	Xenopus tropicalis	99.4	908	0.72	1e-20	39.86	441	Q6DJQ6
RecName: Full=Zinc finger protein draculin [Danio rerio]	Danio rerio	313	3809	0.71	1e-96	43.37	411	Q9W747
RecName: Full=Zinc finger protein 770 [Homo sapiens]	Homo sapiens	152	748	0.71	4e-37	25.74	691	Q6IQ21
RecName: Full=B-cell CLL/lymphoma 6 member B protein; AltName: Full=Bcl6-associated zinc finger protein [Mus musculus]	Mus musculus	129	2146	0.65	3e-30	40.96	474	O88282
RecName: Full=Zinc finger protein Pegasus; AltName: Full=Ikaros family zinc finger protein 5 [Danio rerio]	Danio rerio	62.4	1140	0.7	9e-09	43.02	419	Q6DBW0
RecName: Full=Zinc finger protein 770 [Pongo abelii]	Pongo abelii	151	707	0.71	1e-36	25.83	688	Q5NVT2
RecName: Full=Zinc finger protein Helios; AltName: Full=Ikaros family zinc finger protein 2 [Homo sapiens]	Homo sapiens	92	1582	0.71	6e-18	33.76	526	Q9UKS7
RecName: Full=Zinc finger protein Gfi-1; AltName: Full=Growth factor independent protein 1; AltName: Full=Zinc finger protein 163 [Homo sapiens]	Homo sapiens	144	1886	0.72	6e-36	41.45	422	Q99684
RecName: Full=Zinc finger protein Gfi-1; AltName: Full=Growth factor independence 1 [Canis lupus familiaris]	Canis lupus familiaris	144	1881	0.72	8e-36	41.45	422	Q5DWN0
RecName: Full=Krueppel-like factor 5; AltName: Full=Basic transcription element-binding protein 2; Short=BTE-binding protein 2; AltName: Full=Intestinal-enriched krueppel-like factor; AltName: Full=Transcription factor BTEB2 [Mus musculus]	Mus musculus	68.2	886	0.67	2e-10	42.11	446	Q9Z0Z7
RecName: Full=Zinc finger protein 526 [Bos taurus]	Bos taurus	177	804	0.71	2e-45	26.14	677	A6QR00
RecName: Full=Probable lysine-specific demethylase SE14; AltName: Full=Protein PHOTOPERIOD SENSITIVITY 14 [Oryza sativa Japonica Group]	Oryza sativa Japonica Group	55.5	473	0.65	3e-06	31.97	1487	Q10RP4
RecName: Full=Zinc finger protein 212; AltName: Full=Zinc finger protein C2H2-150 [Homo sapiens]	Homo sapiens	109	848	0.92	1e-23	27.34	495	Q9UDV6
RecName: Full=Regulatory protein MIG2 [Saccharomyces cerevisiae S288C]	Saccharomyces cerevisiae S288C	54.3	877	0.7	3e-06	46.55	382	P53035
RecName: Full=Regulatory protein MIG1 [Kluyveromyces marxianus]	Kluyveromyces marxianus	52	580	0.55	2e-05	41.67	543	P52288
RecName: Full=Zinc finger protein 738 [Homo sapiens]	Homo sapiens	182	3407	0.91	4e-49	36.29	375	Q8NE65
RecName: Full=Gastrula zinc finger protein XlCGF57.1 [Xenopus laevis]	Xenopus laevis	360	5154	0.73	9e-116	50.3	336	P18729
RecName: Full=Zinc finger and BTB domain-containing protein 26; AltName: Full=Zinc finger protein 481; AltName: Full=Zinc finger protein Bioref [Homo sapiens]	Homo sapiens	78.6	1597	0.73	7e-14	38.05	441	Q9HCK0
RecName: Full=Transcription factor Ken; AltName: Full=Protein Ken and Barbie [Drosophila pseudoobscura pseudoobscura]	Drosophila pseudoobscura pseudoobscura	53.1	519	0.64	8e-06	33.63	569	Q292R5
RecName: Full=Transcription factor grauzone [Drosophila melanogaster]	Drosophila melanogaster	107	458	0.7	7e-23	30.68	570	Q9U405
RecName: Full=Zinc finger protein 236 [Homo sapiens]	Homo sapiens	161	4996	0.76	5e-39	33.12	1845	Q9UL36
RecName: Full=Spalt-like protein sem-4; AltName: Full=Sex muscle abnormal protein sem-4; AltName: Full=Transcription factor sem-4 [Caenorhabditis elegans]	Caenorhabditis elegans	79.3	675	0.7	8e-14	23.48	744	G5EFF4
RecName: Full=Zinc finger protein syd-9; AltName: Full=Synapse defective protein 9 [Caenorhabditis elegans]	Caenorhabditis elegans	60.5	499	0.68	4e-08	32.41	554	A0A5E4M3Q4
RecName: Full=Cell wall transcription factor ACE2 [[Candida] glabrata CBS 138]	[Candida] glabrata CBS 138	52.4	322	0.45	2e-05	38.55	703	Q6FJQ9
RecName: Full=DNA-binding protein creA; AltName: Full=Carbon catabolite repressor A [Aspergillus nidulans FGSC A4]	Aspergillus nidulans FGSC A4	54.7	631	0.64	2e-06	45.76	416	Q01981
RecName: Full=DNA-binding protein creA; AltName: Full=Carbon catabolite repressor [Fusarium fujikuroi]	Fusarium fujikuroi	56.6	647	0.61	6e-07	47.46	420	O94131
RecName: Full=Zinc finger protein Pegasus; AltName: Full=Ikaros family zinc finger protein 5 [Gallus gallus]	Gallus gallus	62	1183	0.7	1e-08	41.24	421	Q5ZLR2
RecName: Full=Protein odd-skipped [Drosophila melanogaster]	Drosophila melanogaster	100	2085	0.73	2e-21	42.45	392	P23803
RecName: Full=Zinc finger protein 142 [Homo sapiens]	Homo sapiens	172	1348	0.76	2e-42	30.06	1687	P52746
RecName: Full=Zinc finger protein Pegasus; AltName: Full=Ikaros family zinc finger protein 5 [Pongo abelii]	Pongo abelii	61.6	1176	0.7	1e-08	41.24	420	Q5R9W9
RecName: Full=Transcriptional repressor protein YY1; AltName: Full=Delta transcription factor; AltName: Full=NF-E1; AltName: Full=UCR-motif DNA-binding protein; AltName: Full=Yin and yang 1; Short=YY-1 [Mus musculus]	Mus musculus	83.2	975	0.7	2e-15	41.82	414	Q00899
RecName: Full=Transcriptional repressor protein YY1; AltName: Full=Delta transcription factor; AltName: Full=INO80 complex subunit S; AltName: Full=NF-E1; AltName: Full=Yin and yang 1; Short=YY-1 [Homo sapiens]	Homo sapiens	83.2	975	0.7	2e-15	41.82	414	P25490
RecName: Full=Zinc finger protein Pegasus; AltName: Full=Ikaros family zinc finger protein 5 [Homo sapiens]	Homo sapiens	62	1132	0.7	1e-08	41.24	419	Q9H5V7
RecName: Full=Zinc finger protein 532 [Homo sapiens]	Homo sapiens	79	327	0.69	1e-13	25.41	1301	Q9HCE3
RecName: Full=Zinc finger protein 521; AltName: Full=Early hematopoietic zinc finger protein; AltName: Full=LYST-interacting protein 3 [Homo sapiens]	Homo sapiens	155	739	0.71	2e-37	24.85	1311	Q96K83
RecName: Full=Zinc finger protein 423 [Danio rerio]	Danio rerio	143	564	0.74	2e-33	24.77	1365	A1L1R6
RecName: Full=RE1-silencing transcription factor A; AltName: Full=Neural-restrictive silencer factor A [Xenopus laevis]	Xenopus laevis	93.2	615	0.71	7e-18	28.29	1501	Q2EI21
RecName: Full=Zinc finger protein 423 homolog; AltName: Full=O/E-associated zinc finger protein [Drosophila melanogaster]	Drosophila melanogaster	87.8	751	0.72	3e-16	22.81	1228	A1Z9R4
RecName: Full=Zinc finger protein rsv1; AltName: Full=Required for stationary phase viability protein 1 [Schizosaccharomyces pombe 972h-]	Schizosaccharomyces pombe 972h-	52.4	747	0.57	1e-05	49.09	428	Q9P7D9
RecName: Full=Zinc finger protein 423; AltName: Full=Olf1/EBF-associated zinc finger protein; Short=hOAZ; AltName: Full=Smad- and Olf-interacting zinc finger protein [Homo sapiens]	Homo sapiens	142	528	0.71	5e-33	24.15	1284	Q2M1K9
RecName: Full=Zinc finger protein PLAG1; AltName: Full=Pleiomorphic adenoma gene 1 protein [Gallus gallus]	Gallus gallus	110	985	0.71	4e-24	33.66	501	Q58NQ5
RecName: Full=Zinc finger protein 521; AltName: Full=Ecotropic viral integration site 3 protein [Mus musculus]	Mus musculus	155	735	0.71	3e-37	24.61	1311	Q6KAS7
RecName: Full=Sal-like protein 1; AltName: Full=Spalt-like transcription factor 1; AltName: Full=Zinc finger protein 794; AltName: Full=Zinc finger protein SALL1; AltName: Full=Zinc finger protein Spalt-1; Short=HSal1; Short=Sal-1 [Homo sapiens]	Homo sapiens	96.3	1644	0.72	7e-19	24.41	1324	Q9NSC2
RecName: Full=Krueppel-like factor 12; AltName: Full=Transcriptional repressor AP-2rep [Mus musculus]	Mus musculus	72	970	0.7	8e-12	42.11	402	O35738
RecName: Full=Krueppel-like factor 12; AltName: Full=Transcriptional repressor AP-2rep [Homo sapiens]	Homo sapiens	71.6	970	0.7	8e-12	42.11	402	Q9Y4X4
RecName: Full=Zinc finger and BTB domain-containing protein 44; AltName: Full=BTB/POZ domain-containing protein 15; AltName: Full=Zinc finger protein 851 [Homo sapiens]	Homo sapiens	71.2	824	0.7	2e-11	29.67	570	Q8NCP5
RecName: Full=Zinc finger protein 423; AltName: Full=Early B-cell factor-associated zinc finger protein; AltName: Full=Olf1/EBF-associated zinc finger protein; AltName: Full=Smad- and Olf-interacting zinc finger protein [Mus musculus]	Mus musculus	142	484	0.71	4e-33	24	1292	Q80TS5
RecName: Full=Zinc finger protein 438 [Pongo abelii]	Pongo abelii	47.4	306	0.39	0.0006	36.62	827	Q5RC05
RecName: Full=Vascular endothelial zinc finger 1; AltName: Full=Putative transcription factor DB1; AltName: Full=Zinc finger protein 161 [Homo sapiens]	Homo sapiens	96.7	774	0.7	2e-19	32.35	521	Q14119
RecName: Full=Zinc finger protein Pegasus; AltName: Full=Ikaros family zinc finger protein 5 [Mus musculus]	Mus musculus	62	1133	0.7	1e-08	40.2	419	Q8BU00
RecName: Full=Zinc finger protein Pegasus; AltName: Full=Ikaros family zinc finger protein 5 [Bos taurus]	Bos taurus	61.6	1178	0.7	1e-08	40.2	419	A4IFJ6
RecName: Full=Zinc finger protein PLAG1; AltName: Full=Pleiomorphic adenoma gene 1 protein [Homo sapiens]	Homo sapiens	106	798	0.71	1e-22	33.17	500	Q6DJT9
RecName: Full=Kruppel-like factor 1; AltName: Full=Erythroid krueppel-like transcription factor; AltName: Full=Kruppel-like factor d [Danio rerio]	Danio rerio	72.4	963	0.7	4e-12	46.05	365	Q90XE6
RecName: Full=Zinc finger protein PLAG1; AltName: Full=Pleiomorphic adenoma gene 1 protein [Rattus norvegicus]	Rattus norvegicus	106	947	0.71	1e-22	33.17	499	Q5U2T6
RecName: Full=Zinc finger protein PLAG1; AltName: Full=Pleiomorphic adenoma gene 1 protein [Mus musculus]	Mus musculus	105	944	0.71	1e-22	33.17	499	Q9QYE0
RecName: Full=Myc-associated zinc finger protein; Short=MAZI; AltName: Full=Pur-1; AltName: Full=Purine-binding transcription factor; AltName: Full=Serum amyloid A-activating factor-1; Short=SAF-1; AltName: Full=Transcription factor Zif87; AltName: Full=ZF87; AltName: Full=Zinc finger protein 801 [Homo sapiens]	Homo sapiens	100	806	0.72	6e-21	34.16	477	P56270
RecName: Full=Krueppel-like factor 17 [Sus scrofa]	Sus scrofa	77.8	838	0.67	9e-14	45.05	387	C7EMF5
RecName: Full=Zinc finger protein 423; AltName: Full=Olf1/EBF-associated zinc finger protein; Short=rOAZ; AltName: Full=Smad- and Olf-interacting zinc finger protein [Rattus norvegicus]	Rattus norvegicus	133	618	0.71	3e-30	24.05	1311	O08961
RecName: Full=Krueppel-like factor 10; AltName: Full=Transforming growth factor-beta-inducible early growth response protein 1; Short=TGFB-inducible early growth response protein 1; Short=TIEG-1; AltName: Full=Zinc finger transcription factor homolog CPG20 [Rattus norvegicus]	Rattus norvegicus	72.4	687	0.73	7e-12	33.33	480	O08876
RecName: Full=Zinc finger protein 641 [Homo sapiens]	Homo sapiens	134	1627	0.91	4e-32	29.28	438	Q96N77
RecName: Full=DNA-binding protein creA; AltName: Full=Carbon catabolite repressor A [Aspergillus aculeatus]	Aspergillus aculeatus	55.1	592	0.59	2e-06	45.76	431	O94166
RecName: Full=Zinc finger and BTB domain-containing protein 32 [Pan troglodytes]	Pan troglodytes	60.8	841	0.67	3e-08	35.64	487	A2T7E6
RecName: Full=Zinc finger protein 513 [Homo sapiens]	Homo sapiens	131	1355	0.71	1e-30	30.27	541	Q8N8E2
RecName: Full=Zinc finger protein ztf-16 [Caenorhabditis elegans]	Caenorhabditis elegans	65.1	569	0.69	1e-09	35.07	480	H2L008
RecName: Full=Myc-associated zinc finger protein; Short=MAZI; AltName: Full=Pur-1; AltName: Full=Purine-binding transcription factor [Mus musculus]	Mus musculus	100	805	0.72	5e-21	33.74	477	P56671
RecName: Full=Gastrula zinc finger protein XlCGF26.1 [Xenopus laevis]	Xenopus laevis	337	3925	0.71	6e-107	48.37	337	P18715
RecName: Full=Ras-responsive element-binding protein 1; Short=RREB-1 [Gallus gallus]	Gallus gallus	80.1	1357	0.72	7e-14	28.87	1615	O57415
RecName: Full=Histone H4 transcription factor; AltName: Full=Histone nuclear factor P; Short=HiNF-P; AltName: Full=MBD2-interacting zinc finger protein; AltName: Full=Methyl-CpG-binding protein 2-interacting zinc finger protein [Mus musculus]	Mus musculus	83.2	496	0.71	3e-15	32.29	503	Q8K1K9
RecName: Full=Zinc finger protein 438 [Homo sapiens]	Homo sapiens	47.4	306	0.38	0.0006	36.62	828	Q7Z4V0
RecName: Full=Zinc finger protein ZFPM1; AltName: Full=Friend of GATA; Short=xFOG; AltName: Full=Friend of GATA protein 1; Short=FOG-1 [Xenopus laevis]	Xenopus laevis	48.9	397	0.53	0.0002	25.69	1061	Q9I9K0
RecName: Full=Specificity protein transcription factor 3 [Caenorhabditis elegans]	Caenorhabditis elegans	71.2	1031	0.72	1e-11	38.71	412	Q9XW26
RecName: Full=Zinc finger protein PLAGL2; AltName: Full=Pleiomorphic adenoma-like protein 2 [Homo sapiens]	Homo sapiens	92.4	781	0.73	3e-18	31.71	496	Q9UPG8
RecName: Full=PR domain zinc finger protein 12; AltName: Full=PR domain-containing protein 12 [Homo sapiens]	Homo sapiens	68.9	1231	0.73	6e-11	42.68	367	Q9H4Q4
RecName: Full=Early growth response protein 2; Short=EGR-2; AltName: Full=Zinc finger protein Krox-20 [Xenopus laevis]	Xenopus laevis	76.3	1436	0.71	3e-13	38.24	421	Q08427
RecName: Full=Zinc finger and BTB domain-containing protein 6; AltName: Full=Zinc finger protein 482; AltName: Full=Zinc finger protein with interaction domain [Homo sapiens]	Homo sapiens	72.4	1335	0.73	6e-12	36.89	424	Q15916
RecName: Full=Zinc finger and BTB domain-containing protein 6; AltName: Full=Zinc finger protein 482 [Bos taurus]	Bos taurus	72	1334	0.73	7e-12	36.89	424	Q0V8G8
RecName: Full=Zinc finger and BTB domain-containing protein 12; AltName: Full=Protein G10 [Homo sapiens]	Homo sapiens	70.5	1062	0.71	2e-11	35	459	Q9Y330
RecName: Full=Zinc finger and BTB domain-containing protein 6; AltName: Full=Zinc finger protein 482 [Mus musculus]	Mus musculus	72.4	1339	0.73	6e-12	36.89	423	Q8K088
RecName: Full=PR domain zinc finger protein 12; AltName: Full=PR domain-containing protein 12 [Mus musculus]	Mus musculus	68.9	1228	0.73	5e-11	42.68	365	A2AJ77
RecName: Full=Krueppel-like factor 1; AltName: Full=Erythroid krueppel-like transcription factor; Short=EKLF [Mus musculus]	Mus musculus	73.2	934	0.67	2e-12	47.37	358	P46099
RecName: Full=Transcription factor MST12 [Pyricularia oryzae 70-15]	Pyricularia oryzae 70-15	48.9	596	0.52	0.0002	30.53	715	G4N3L5
RecName: Full=Zinc finger protein 513 [Mus musculus]	Mus musculus	124	1109	0.71	2e-28	29.48	541	Q6PD29
RecName: Full=Ras-responsive element-binding protein 1; Short=RREB-1; AltName: Full=Finger protein in nuclear bodies; AltName: Full=Raf-responsive zinc finger protein LZ321; AltName: Full=Zinc finger motif enhancer-binding protein 1; Short=Zep-1 [Homo sapiens]	Homo sapiens	86.3	1583	0.73	9e-16	29.12	1687	Q92766
RecName: Full=Zinc finger protein 781 [Homo sapiens]	Homo sapiens	133	2545	0.71	1e-32	44.79	355	Q8N8C0
RecName: Full=Histone H4 transcription factor; AltName: Full=Histone nuclear factor P; Short=HiNF-P; AltName: Full=MBD2-interacting zinc finger protein; AltName: Full=Methyl-CpG-binding protein 2-interacting zinc finger protein [Homo sapiens]	Homo sapiens	80.1	405	0.71	3e-14	30.73	517	Q9BQA5
RecName: Full=Probable DNA-binding protein creA; AltName: Full=Carbon catabolite repressor A [Aspergillus clavatus NRRL 1]	Aspergillus clavatus NRRL 1	55.1	549	0.58	2e-06	45.76	425	A1C6L9
RecName: Full=Zinc finger protein 579 [Homo sapiens]	Homo sapiens	95.9	1814	0.72	4e-19	27.85	562	Q8NAF0
RecName: Full=Probable DNA-binding protein creA; AltName: Full=Carbon catabolite repressor A [Aspergillus fumigatus Af293]	Aspergillus fumigatus Af293	55.1	588	0.58	2e-06	45.76	424	Q4X0Z3
RecName: Full=Probable DNA-binding protein creA; AltName: Full=Carbon catabolite repressor A [Aspergillus fumigatus A1163]	Aspergillus fumigatus A1163	55.1	588	0.58	2e-06	45.76	424	B0XSK6
RecName: Full=Zinc finger and BTB domain-containing protein 18.2; AltName: Full=Zinc finger protein 238.2 [Xenopus laevis]	Xenopus laevis	69.3	966	0.7	7e-11	33.91	472	Q7ZWZ4
RecName: Full=Early growth response protein 2b; Short=EGR-2b; AltName: Full=Protein krx-20; AltName: Full=Zinc finger protein Krox-20 [Danio rerio]	Danio rerio	75.9	1540	0.71	4e-13	38.24	412	Q05159
RecName: Full=Krueppel-like factor 1; AltName: Full=Erythroid krueppel-like transcription factor; Short=EKLF [Homo sapiens]	Homo sapiens	75.9	925	0.67	3e-13	46.05	362	Q13351
RecName: Full=DNA-binding protein creA; AltName: Full=Carbon catabolite repressor [Bipolaris zeicola]	Bipolaris zeicola	57.8	688	0.66	2e-07	39.33	430	Q9HFS2
RecName: Full=Zinc finger protein 687a [Danio rerio]	Danio rerio	73.6	237	0.68	7e-12	22.77	1246	A0A0R4IYX6
RecName: Full=Flt3-interacting zinc finger protein 1 [Mus musculus]	Mus musculus	172	1046	0.74	2e-44	30.08	500	Q9WTJ4
RecName: Full=Zinc finger protein 142 [Mus musculus]	Mus musculus	184	1337	0.76	3e-46	30.06	1843	G5E869
RecName: Full=Zinc finger protein 501; AltName: Full=Zinc finger protein 52 [Homo sapiens]	Homo sapiens	296	5261	0.74	3e-92	55.34	271	Q96CX3
RecName: Full=Paternally-expressed gene 3 protein [Pan troglodytes]	Pan troglodytes	157	361	0.78	6e-38	25.14	1588	A2T7F2
RecName: Full=Zinc finger protein 513 [Rattus norvegicus]	Rattus norvegicus	115	2414	0.71	2e-25	28.78	541	Q5FWU5
RecName: Full=Zinc finger protein 114 [Homo sapiens]	Homo sapiens	142	1024	0.91	3e-35	29.12	417	Q8NC26
RecName: Full=Probable DNA-binding protein creA; AltName: Full=Carbon catabolite repressor A [Aspergillus fischeri NRRL 181]	Aspergillus fischeri NRRL 181	55.1	588	0.58	2e-06	45.76	416	A1DH89
RecName: Full=Paternally-expressed gene 3 protein [Pan paniscus]	Pan paniscus	155	359	0.78	4e-37	25.03	1588	A1YGK6
RecName: Full=Zinc finger protein 501 [Pongo abelii]	Pongo abelii	295	5194	0.74	1e-91	54.96	271	Q5RF70
RecName: Full=Paternally-expressed gene 3 protein; AltName: Full=Zinc finger and SCAN domain-containing protein 24 [Homo sapiens]	Homo sapiens	149	707	0.78	4e-35	25	1588	Q9GZU2
RecName: Full=Paternally-expressed gene 3 protein [Gorilla gorilla gorilla]	Gorilla gorilla gorilla	157	362	0.78	1e-37	24.92	1589	A1YFC1
RecName: Full=Krueppel-like factor 8 [Mus musculus]	Mus musculus	73.6	945	0.75	2e-12	41.18	355	Q8BLM0
RecName: Full=Histone H4 transcription factor; AltName: Full=Histone nuclear factor P; Short=HiNF-P; AltName: Full=MBD2-interacting zinc finger protein; AltName: Full=Methyl-CpG-binding protein 2-interacting zinc finger protein [Bos taurus]	Bos taurus	77.4	464	0.7	2e-13	30.21	516	Q2TBP2
RecName: Full=Zinc finger protein 589; AltName: Full=Stem cell zinc finger protein 1 [Homo sapiens]	Homo sapiens	159	2092	0.93	3e-41	32.23	364	Q86UQ0
RecName: Full=Krueppel-like factor 14 [Mus musculus]	Mus musculus	72.4	895	0.7	3e-12	47.44	325	Q19A41
RecName: Full=Zinc finger and SCAN domain-containing protein 4 [Ailuropoda melanoleuca]	Ailuropoda melanoleuca	102	1757	0.7	2e-21	35.62	430	D2HQI1
RecName: Full=Krueppel-like factor 14 [Gorilla gorilla gorilla]	Gorilla gorilla gorilla	70.1	937	0.7	2e-11	47.37	323	Q14V87
RecName: Full=Krueppel-like factor 14; AltName: Full=Basic transcription element-binding protein 5; Short=BTE-binding protein 5; AltName: Full=Transcription factor BTEB5 [Homo sapiens]	Homo sapiens	70.1	937	0.7	2e-11	47.37	323	Q8TD94
RecName: Full=C2H2 finger domain transcription factor mtfA [Aspergillus fumigatus A1163]	Aspergillus fumigatus A1163	55.5	940	0.66	1e-06	48.28	336	B0YDH7
RecName: Full=Zinc finger protein 592; Short=Zfp-592 [Mus musculus]	Mus musculus	67	223	0.58	6e-10	25.91	1262	Q8BHZ4
RecName: Full=Zinc finger protein Gfi-1b; AltName: Full=Growth factor independent protein 1B; AltName: Full=Potential regulator of CDKN1A translocated in CML [Homo sapiens]	Homo sapiens	142	2483	0.72	4e-36	44.91	330	Q5VTD9
RecName: Full=Zinc finger protein Gfi-1b; AltName: Full=Growth factor independent protein 1B [Mus musculus]	Mus musculus	142	2245	0.72	5e-36	44.91	330	O70237
RecName: Full=Krueppel-like factor 2; AltName: Full=Lung krueppel-like factor [Homo sapiens]	Homo sapiens	73.2	917	0.67	2e-12	44.74	355	Q9Y5W3
RecName: Full=Zinc finger and BTB domain-containing protein 44 [Xenopus tropicalis]	Xenopus tropicalis	48.5	762	0.61	0.0002	38.89	448	Q0P4X6
RecName: Full=Krueppel-like factor 2; AltName: Full=Lung krueppel-like factor [Mus musculus]	Mus musculus	72.8	926	0.67	3e-12	44.74	354	Q60843
RecName: Full=Regulatory protein MIG1 [Kluyveromyces lactis NRRL Y-1140]	Kluyveromyces lactis NRRL Y-1140	52.4	631	0.6	1e-05	37.31	474	P50898
RecName: Full=Protein snail [Drosophila melanogaster]	Drosophila melanogaster	94.7	1070	0.71	2e-19	38.03	390	P08044
RecName: Full=Krueppel-like factor 2; AltName: Full=Lung krueppel-like factor [Rattus norvegicus]	Rattus norvegicus	72.8	928	0.67	3e-12	44.74	351	Q9ET58
RecName: Full=DNA damage-responsive transcriptional repressor RPH1 [Saccharomyces cerevisiae S288C]	Saccharomyces cerevisiae S288C	45.8	264	0.33	0.002	40	796	P39956
RecName: Full=Gastrula zinc finger protein XlCGF46.1 [Xenopus laevis]	Xenopus laevis	283	4357	0.74	4e-87	50.71	280	P18722
RecName: Full=Transcription factor IIIA; Short=TFIIIA; AltName: Full=Putative zinc finger protein 1 [Saccharomyces cerevisiae S288C]	Saccharomyces cerevisiae S288C	77.4	415	0.73	1e-13	33.48	429	P39933
RecName: Full=Krueppel-like factor 15; AltName: Full=Cardiovascular Krueppel-like factor [Mus musculus]	Mus musculus	67.4	829	0.69	2e-10	36.44	415	Q9EPW2
RecName: Full=Transcription factor YY2; AltName: Full=Yin and yang 2; Short=YY-2; AltName: Full=Zinc finger protein 631 [Homo sapiens]	Homo sapiens	77.8	856	0.67	6e-14	41.82	372	O15391
RecName: Full=Protein cubitus interruptus [Drosophila yakuba]	Drosophila yakuba	57	606	0.6	4e-07	43.02	403	O77027
RecName: Full=Zinc finger protein Gfi-1b; AltName: Full=Growth factor-independent protein 1B [Gallus gallus]	Gallus gallus	140	2520	0.7	4e-35	44.05	337	O42409
RecName: Full=Transcriptional regulator of yeast form adherence 5 [Candida albicans SC5314]	Candida albicans SC5314	48.5	266	0.3	0.0003	38.1	988	Q5A4K7
RecName: Full=Early growth response protein 3; Short=EGR-3 [Mus musculus]	Mus musculus	79.7	1516	0.71	2e-14	37.74	387	P43300
RecName: Full=Early growth response protein 3; Short=EGR-3; AltName: Full=Zinc finger protein pilot [Homo sapiens]	Homo sapiens	79.7	1513	0.71	2e-14	37.74	387	Q06889
RecName: Full=Early growth response protein 3; Short=EGR-3 [Rattus norvegicus]	Rattus norvegicus	79.3	1513	0.71	2e-14	37.74	387	P43301
RecName: Full=Zinc finger protein 646 [Mus musculus]	Mus musculus	122	1626	0.73	7e-27	28.32	1788	Q6NV66
RecName: Full=Zinc finger protein 687b [Danio rerio]	Danio rerio	53.5	295	0.64	8e-06	25.84	1431	F6NSX9
RecName: Full=Protein hunchback [Clogmia albipunctata]	Clogmia albipunctata	58.9	781	0.68	1e-07	31.4	485	O96785
RecName: Full=Ikaros family zinc finger protein; AltName: Full=Ikaros-like transcription factor; Short=OIL [Oikopleura dioica]	Oikopleura dioica	82.8	1140	0.71	5e-15	25.87	562	Q6XDT4
RecName: Full=Flt3-interacting zinc finger protein 1; AltName: Full=Zinc finger protein 798 [Homo sapiens]	Homo sapiens	160	1068	0.73	1e-40	28.48	496	Q96SL8
RecName: Full=Transcription factor IIIA; Short=TFIIIA [Candida albicans SC5314]	Candida albicans SC5314	100	607	0.71	3e-21	35.22	412	Q59KL6
RecName: Full=Ras-responsive element-binding protein 1; Short=RREB-1; AltName: Full=RAS-responsive zinc finger transcription factor RREB [Mus musculus]	Mus musculus	89.7	1712	0.7	8e-17	27.86	1700	Q3UH06
RecName: Full=Transcriptional regulator Kaiso; AltName: Full=Zinc finger and BTB domain-containing protein 33; Short=xKaiso [Xenopus laevis]	Xenopus laevis	48.9	401	0.59	0.0002	24.85	701	Q8UVQ4
RecName: Full=pH-response transcription factor pacC/RIM101 [Cryptococcus neoformans var. neoformans JEC21]	Cryptococcus neoformans var. neoformans JEC21	46.6	217	0.27	0.001	41.51	917	P0CS62
RecName: Full=Wilms tumor protein homolog [Alligator mississippiensis]	Alligator mississippiensis	88.2	892	0.81	1e-17	44.04	288	P50902
RecName: Full=Protein hunchback [Tribolium castaneum]	Tribolium castaneum	60.8	686	0.66	4e-08	29.69	524	Q01791
RecName: Full=Zinc finger protein 687 [Homo sapiens]	Homo sapiens	58.9	159	0.61	2e-07	23.18	1237	Q8N1G0
RecName: Full=RE1-silencing transcription factor B; AltName: Full=Neural-restrictive silencer factor B [Xenopus laevis]	Xenopus laevis	99.4	523	0.72	2e-20	26.85	529	Q9PVG3
RecName: Full=Krueppel-like factor 15; AltName: Full=Kidney-enriched krueppel-like factor [Homo sapiens]	Homo sapiens	65.9	824	0.69	6e-10	35.59	416	Q9UIH9
RecName: Full=Zinc finger protein 219 [Mus musculus]	Mus musculus	54.3	894	0.6	4e-06	23.34	726	Q6IQX8
RecName: Full=Zinc finger protein PLAGL1; AltName: Full=Pleiomorphic adenoma-like protein 1 [Sus scrofa]	Sus scrofa	101	701	0.7	3e-21	31.3	463	Q2I689
RecName: Full=Serendipity locus protein delta [Drosophila melanogaster]	Drosophila melanogaster	89	686	0.71	3e-17	32.94	433	P07664
RecName: Full=Transcription factor verF; AltName: Full=Cluster 4 protein F; AltName: Full=Verrucosidin biosynthesis cluster protein F [Penicillium polonicum]	Penicillium polonicum	47.8	306	0.34	0.0004	40.68	730	A0A1V6NWD3
RecName: Full=Zinc finger protein GLIS2 homolog; AltName: Full=Protein sugarbabe [Drosophila melanogaster]	Drosophila melanogaster	88.6	1055	0.73	3e-17	36	384	Q7K0S9
RecName: Full=Transcription factor che-1; AltName: Full=Abnormal chemotaxis protein 1 [Caenorhabditis elegans]	Caenorhabditis elegans	115	2510	0.73	4e-27	49.54	279	Q966L8
RecName: Full=Zinc finger and BTB domain-containing protein 42 [Homo sapiens]	Homo sapiens	74.3	847	0.7	1e-12	34.09	422	B2RXF5
RecName: Full=Zinc finger protein 532 [Mus musculus]	Mus musculus	47.4	136	0.43	0.0007	27.05	1036	Q6NXK2
RecName: Full=Probable DNA-binding protein creA; AltName: Full=Carbon catabolite repressor A [Aspergillus niger CBS 513.88]	Aspergillus niger CBS 513.88	55.8	594	0.61	1e-06	38.64	427	A2QCJ9
RecName: Full=Zinc finger protein zfp-2 [Caenorhabditis elegans]	Caenorhabditis elegans	110	984	0.71	3e-24	33.49	422	Q20082
RecName: Full=Krueppel-like factor 10; AltName: Full=EGR-alpha; AltName: Full=Transforming growth factor-beta-inducible early growth response protein 1; Short=TGFB-inducible early growth response protein 1; Short=TIEG-1 [Homo sapiens]	Homo sapiens	76.6	640	0.73	3e-13	28.57	480	Q13118
RecName: Full=Zinc finger protein PLAGL1; AltName: Full=Lost on transformation 1; Short=LOT-1; AltName: Full=Pleiomorphic adenoma-like protein 1; AltName: Full=Tumor suppressor ZAC [Homo sapiens]	Homo sapiens	101	696	0.7	4e-21	30.87	463	Q9UM63
RecName: Full=Metallothionein expression activator [Schizosaccharomyces pombe 972h-]	Schizosaccharomyces pombe 972h-	49.3	446	0.5	0.0001	37.5	533	O14258
RecName: Full=Gastrula zinc finger protein XlCGF28.1 [Xenopus laevis]	Xenopus laevis	265	4300	0.74	5e-81	53.57	252	P18716
RecName: Full=Transcriptional repressor scratch 1; AltName: Full=Scratch homolog 1 zinc finger protein; Short=SCRT; Short=Scratch 1; Short=hScrt [Homo sapiens]	Homo sapiens	95.1	1066	0.7	1e-19	40.77	348	Q9BWW7
RecName: Full=Zinc finger protein 444; AltName: Full=Endothelial zinc finger protein 2; Short=EZF-2; AltName: Full=Zinc finger and SCAN domain-containing protein 17 [Homo sapiens]	Homo sapiens	107	1618	0.72	8e-24	42.15	327	Q8N0Y2
RecName: Full=DNA-binding protein creA; AltName: Full=Carbon catabolite repressor A [Aspergillus niger]	Aspergillus niger	55.8	593	0.6	9e-07	38.64	427	Q05620
RecName: Full=Paternally-expressed gene 3 protein; AltName: Full=ASF-1 [Mus musculus]	Mus musculus	89	778	0.72	1e-16	24.03	1571	Q3URU2
RecName: Full=Hydrogen peroxide stress regulator 1 [Schizosaccharomyces pombe 972h-]	Schizosaccharomyces pombe 972h-	45.4	349	0.42	0.002	40.35	582	Q10076
RecName: Full=Krueppel-like factor 3; AltName: Full=Basic krueppel-like factor; AltName: Full=CACCC-box-binding protein BKLF; AltName: Full=TEF-2 [Homo sapiens]	Homo sapiens	69.3	936	0.7	4e-11	40.79	345	P57682
RecName: Full=Krueppel-like factor 3; AltName: Full=Basic krueppel-like factor; AltName: Full=CACCC-box-binding protein BKLF; AltName: Full=TEF-2 [Mus musculus]	Mus musculus	68.9	934	0.7	4e-11	40.79	344	Q60980
RecName: Full=Transcriptional repressor scratch 1; AltName: Full=Scratch homolog 1 zinc finger protein; Short=SCRT; Short=Scratch 1; Short=mScrt [Mus musculus]	Mus musculus	97.8	1037	0.7	1e-20	40.3	348	Q99M85
RecName: Full=Zinc finger and BTB domain-containing protein 42; AltName: Full=Protein simiRP58 [Mus musculus]	Mus musculus	72	824	0.7	8e-12	33.33	420	Q811H0
RecName: Full=Zinc finger and BTB domain-containing protein 42 [Rattus norvegicus]	Rattus norvegicus	69.3	876	0.7	5e-11	33.33	420	B1WBS3
RecName: Full=Zinc finger protein ZIC 4; AltName: Full=Zinc finger protein of the cerebellum 4 [Mus musculus]	Mus musculus	95.5	751	0.73	7e-20	39.33	341	Q61467
RecName: Full=Zinc finger protein 367 [Danio rerio]	Danio rerio	76.6	920	0.7	1e-13	44.12	316	Q567C6
RecName: Full=Transcription factor IIIA; Short=TFIIIA [Homo sapiens]	Homo sapiens	122	479	0.71	8e-29	37.45	365	Q92664
RecName: Full=Zinc finger protein 296; AltName: Full=Hepatocellular carcinoma-associated antigen MHCA108 [Mus musculus]	Mus musculus	88.2	770	0.7	5e-17	31.11	445	E9Q6W4
RecName: Full=Zinc finger protein 787 [Mus musculus]	Mus musculus	184	2242	0.71	5e-50	35.79	381	Q8BIF9
RecName: Full=Transcription factor Sp6; AltName: Full=Epiprofin; AltName: Full=Krueppel-like factor 14 [Mus musculus]	Mus musculus	65.5	745	0.63	7e-10	40.79	376	Q9ESX2
RecName: Full=Transcription factor Sp6; AltName: Full=Krueppel-like factor 14 [Homo sapiens]	Homo sapiens	65.1	740	0.63	9e-10	40.79	376	Q3SY56
RecName: Full=Zinc finger protein 579 [Mus musculus]	Mus musculus	109	1095	0.72	1e-23	23.8	562	Q80VM4
RecName: Full=Zinc finger protein ZIC 4; AltName: Full=Zinc finger protein of the cerebellum 4 [Homo sapiens]	Homo sapiens	96.7	823	0.73	2e-20	39.33	334	Q8N9L1
RecName: Full=Zinc finger protein 40; AltName: Full=Alpha A-crystallin-binding protein 1; Short=Alpha A-CRYBP1; AltName: Full=Alpha A-crystallin-binding protein I; AltName: Full=Transcription factor alphaA-CRYBP1 [Mus musculus]	Mus musculus	52	839	0.61	3e-05	47.06	2688	Q03172
RecName: Full=Uncharacterized zinc finger protein CG2678 [Drosophila melanogaster]	Drosophila melanogaster	79.7	449	0.73	3e-14	30.2	434	Q8T053
RecName: Full=Zinc finger protein 787; AltName: Full=TTF-I-interacting peptide 20 [Homo sapiens]	Homo sapiens	182	2130	0.7	2e-49	35.69	382	Q6DD87
RecName: Full=Protein odd-skipped-related 2 [Mus musculus]	Mus musculus	123	2582	0.72	1e-29	42.45	312	Q91ZD1
RecName: Full=Adult enhancer factor 1; Short=AEF-1 [Drosophila melanogaster]	Drosophila melanogaster	102	2117	0.71	2e-22	43.48	308	P39413
RecName: Full=Oocyte zinc finger protein XlCOF20 [Xenopus laevis]	Xenopus laevis	262	3116	0.73	8e-80	52.63	247	P18744
RecName: Full=Krueppel-like factor 8; AltName: Full=Basic krueppel-like factor 3; AltName: Full=Zinc finger protein 741 [Homo sapiens]	Homo sapiens	73.2	900	0.64	2e-12	41.18	359	O95600
RecName: Full=Krueppel-like factor 7; AltName: Full=Ubiquitous krueppel-like factor [Homo sapiens]	Homo sapiens	70.9	1051	0.7	6e-12	44.74	302	O75840
RecName: Full=Zinc finger and SCAN domain-containing protein 1 [Homo sapiens]	Homo sapiens	77	938	0.71	2e-13	32.54	408	Q8NBB4
RecName: Full=Zinc finger protein 40; AltName: Full=Cirhin interaction protein; Short=CIRIP; AltName: Full=Gate keeper of apoptosis-activating protein; Short=GAAP; AltName: Full=Human immunodeficiency virus type I enhancer-binding protein 1; Short=HIV-EP1; AltName: Full=Major histocompatibility complex-binding protein 1; Short=MBP-1; AltName: Full=Positive regulatory domain II-binding factor 1; S…	Homo sapiens	52	882	0.62	3e-05	45.76	2718	P15822
RecName: Full=Zinc finger protein mnm-2 [Caenorhabditis elegans]	Caenorhabditis elegans	89.4	1827	0.72	2e-18	51.85	249	Q17895
RecName: Full=Krueppel-like factor 7 [Mus musculus]	Mus musculus	70.9	989	0.69	6e-12	44.74	301	Q99JB0
RecName: Full=Zinc finger protein 296; Short=ZFP296; AltName: Full=Zinc finger protein 342 [Homo sapiens]	Homo sapiens	82	582	0.7	6e-15	27.9	475	Q8WUU4
RecName: Full=Zinc finger protein 41; Short=Zfp-41; AltName: Full=CtFIN92 [Mus musculus]	Mus musculus	138	2886	0.79	7e-36	59.09	198	Q02526
RecName: Full=Transcriptional repressor scratch 2; AltName: Full=Scratch homolog 2 zinc finger protein [Mus musculus]	Mus musculus	102	1163	0.71	3e-22	41.79	311	Q8BTH6
RecName: Full=Zinc finger protein 407 [Homo sapiens]	Homo sapiens	152	561	0.72	3e-36	31.96	2248	Q9C0G0
RecName: Full=Zinc finger protein 367; AltName: Full=C2H2 zinc finger protein ZFF29 [Homo sapiens]	Homo sapiens	72.4	968	0.7	4e-12	37.4	350	Q7RTV3
RecName: Full=Zinc finger protein 42; Short=Zfp-42; AltName: Full=Reduced expression protein 1; Short=REX-1; Short=mREX-1 [Mus musculus]	Mus musculus	73.6	895	0.74	8e-13	42.99	288	P22227
RecName: Full=Zinc finger and BTB domain-containing protein 44; AltName: Full=BTB/POZ domain-containing protein 15 [Rattus norvegicus]	Rattus norvegicus	45.8	519	0.52	0.001	38.89	453	Q3SWU4
RecName: Full=Zinc finger and BTB domain-containing protein 44; AltName: Full=BTB/POZ domain-containing protein 15 [Mus musculus]	Mus musculus	45.8	519	0.52	0.001	38.89	453	Q8R0A2
RecName: Full=Krueppel-like factor 6; AltName: Full=B-cell-derived protein 1; AltName: Full=Core promoter element-binding protein; AltName: Full=GC-rich sites-binding factor GBF; AltName: Full=Proto-oncogene BCD1; AltName: Full=Suppressor of tumorigenicity 12 protein; AltName: Full=Transcription factor Zf9 [Homo sapiens]	Homo sapiens	70.9	1106	0.7	6e-12	46.05	283	Q99612
RecName: Full=Krueppel-like factor 6; AltName: Full=Core promoter element-binding protein [Mus musculus]	Mus musculus	70.5	1106	0.7	7e-12	46.05	283	O08584
RecName: Full=Krueppel-like factor 6; AltName: Full=Core promoter element-binding protein; AltName: Full=Transcription factor Zf9 [Rattus norvegicus]	Rattus norvegicus	70.5	1104	0.7	8e-12	46.05	283	O35819
RecName: Full=Transcriptional repressor scratch 2; AltName: Full=Scratch homolog 2 zinc finger protein [Homo sapiens]	Homo sapiens	102	1167	0.71	2e-22	41.79	307	Q9NQ03
RecName: Full=Zinc finger protein rst2 [Schizosaccharomyces pombe 972h-]	Schizosaccharomyces pombe 972h-	47	390	0.57	0.0008	28.17	567	P78871
RecName: Full=Zinc finger protein 646 [Homo sapiens]	Homo sapiens	147	1492	0.73	1e-34	25.46	1832	O15015
RecName: Full=Transcription factor IIIA; Short=TFIIIA; AltName: Full=S-TFIIIA/O-TFIIIA [Xenopus laevis]	Xenopus laevis	103	424	0.74	2e-22	33.56	366	P03001
RecName: Full=Zinc finger protein 592 [Homo sapiens]	Homo sapiens	58.2	206	0.55	3e-07	23.31	1267	Q92610
RecName: Full=Zinc finger protein 688 [Homo sapiens]	Homo sapiens	65.5	1300	0.78	3e-10	42.11	276	P0C7X2
PUTATIVE PSEUDOGENE: RecName: Full=Putative zinc finger protein 705EP; AltName: Full=zinc finger protein 705E pseudogene [Homo sapiens]	Homo sapiens	153	1905	0.91	6e-40	32.85	300	A8MWA4
RecName: Full=Zinc finger protein 747 [Homo sapiens]	Homo sapiens	136	2316	0.91	7e-34	29.84	330	Q9BV97
RecName: Full=Transcription factor IIIA; Short=TFIIIA [Rattus norvegicus]	Rattus norvegicus	106	488	0.7	2e-23	35.23	363	Q8VHT8
RecName: Full=Zinc finger protein 42 homolog; Short=Zfp-42; AltName: Full=Reduced expression protein 1; Short=REX-1; Short=hREX-1; AltName: Full=Zinc finger protein 754 [Homo sapiens]	Homo sapiens	70.1	996	0.7	1e-11	41.18	310	Q96MM3
RecName: Full=Transcription factor IIIA; Short=TFIIIA [Mus musculus]	Mus musculus	109	480	0.7	2e-24	34.85	364	Q8VHT7
RecName: Full=Transcription factor HIVEP3; AltName: Full=Human immunodeficiency virus type I enhancer-binding protein 3 homolog; AltName: Full=KB-binding and recognition component; AltName: Full=Kappa-B and V(D)J recombination signal sequences-binding protein; AltName: Full=Kappa-binding protein 1; Short=KBP-1; AltName: Full=Recombinant component; AltName: Full=Schnurri-3; AltName: Full=Zinc fing…	Mus musculus	56.6	778	0.59	1e-06	39.33	2348	A2A884
RecName: Full=Probable DNA-binding protein creA; AltName: Full=Carbon catabolite repressor A [Aspergillus flavus NRRL3357]	Aspergillus flavus NRRL3357	59.7	557	0.64	6e-08	32.09	429	B8NGC8
RecName: Full=Transcription corepressor MIG3; AltName: Full=Multicopy inhibitor of growth protein 3 [Saccharomyces cerevisiae S288C]	Saccharomyces cerevisiae S288C	46.6	480	0.5	0.0007	44.64	394	P39943
RecName: Full=Zinc finger protein Rlf; AltName: Full=Rearranged L-myc fusion gene protein; AltName: Full=Zn-15-related protein [Homo sapiens]	Homo sapiens	50.1	182	0.68	0.0001	27.54	1914	Q13129
RecName: Full=Protein odd-skipped-related 2 [Homo sapiens]	Homo sapiens	124	2588	0.72	6e-30	39.02	312	Q8N2R0
RecName: Full=Zinc finger protein 524 [Mus musculus]	Mus musculus	77.4	1599	0.71	5e-14	38.46	321	Q9D0B1
RecName: Full=Zinc finger protein ztf-6; AltName: Full=Zinc finger putative transcription factor 6 [Caenorhabditis elegans]	Caenorhabditis elegans	48.5	746	0.64	0.0002	28.43	480	G5EC77
RecName: Full=Transcription factor IIIA; Short=TFIIIA [Schizosaccharomyces pombe 972h-]	Schizosaccharomyces pombe 972h-	108	348	0.68	6e-24	34.34	374	Q9UTL5
RecName: Full=Zinc finger protein 57; Short=Zfp-57 [Mus musculus]	Mus musculus	77	523	0.71	2e-13	29.18	421	Q8C6P8
RecName: Full=Serendipity locus protein beta [Drosophila melanogaster]	Drosophila melanogaster	96.3	642	0.7	4e-20	34.91	356	P07665
RecName: Full=Oocyte zinc finger protein XlCOF6.1 [Xenopus laevis]	Xenopus laevis	247	4293	0.73	1e-74	53.12	224	P18750
RecName: Full=Transcription factor HIVEP3; AltName: Full=Human immunodeficiency virus type I enhancer-binding protein 3; AltName: Full=Kappa-B and V(D)J recombination signal sequences-binding protein; AltName: Full=Kappa-binding protein 1; Short=KBP-1; AltName: Full=Zinc finger protein ZAS3 [Homo sapiens]	Homo sapiens	55.8	775	0.61	2e-06	38.2	2406	Q5T1R4
RecName: Full=Zinc finger transcription factor YY1; AltName: Full=Protein YIN YANG 1; Short=AtYY1 [Arabidopsis thaliana]	Arabidopsis thaliana	63.5	378	0.66	4e-09	33.93	387	Q2V3L3
RecName: Full=Krueppel-like factor 17; AltName: Full=Zinc finger protein 393 [Homo sapiens]	Homo sapiens	80.1	839	0.73	2e-14	30.36	389	Q5JT82
RecName: Full=Zinc finger protein SNAI3; AltName: Full=Protein snail homolog 3; AltName: Full=Snail-related gene from muscle cells; AltName: Full=Zinc finger protein 293 [Mus musculus]	Mus musculus	92	1319	0.71	4e-19	41.91	287	Q9QY31
RecName: Full=Protein odd-skipped-related 1 [Bos taurus]	Bos taurus	80.5	1650	0.72	2e-15	44.19	267	Q08DS3
RecName: Full=Transcription factor IIIA; Short=TFIIIA [Anaxyrus americanus]	Anaxyrus americanus	110	451	0.73	6e-25	34.2	339	P34694
RecName: Full=Protein odd-skipped-related 1 [Rattus norvegicus]	Rattus norvegicus	80.9	1654	0.72	2e-15	44.19	266	B0K011
RecName: Full=Protein odd-skipped-related 1 [Homo sapiens]	Homo sapiens	80.5	1651	0.72	2e-15	44.19	266	Q8TAX0
RecName: Full=Protein odd-skipped-related 1; Short=XOsr1 [Xenopus tropicalis]	Xenopus tropicalis	82.4	1566	0.72	5e-16	45.35	259	Q66JF8
RecName: Full=Protein odd-skipped-related 1; Short=XOsr1 [Xenopus laevis]	Xenopus laevis	82.4	1637	0.72	5e-16	45.35	259	P86413
RecName: Full=Zinc finger and BTB domain-containing protein 8A; AltName: Full=BTB/POZ and zinc-finger domain-containing factor; AltName: Full=BTB/POZ and zinc-finger domains factor on chromosome 1; Short=BOZ-F1 [Homo sapiens]	Homo sapiens	53.1	414	0.58	7e-06	33.06	441	Q96BR9
RecName: Full=Krueppel-like factor 13; AltName: Full=Basic transcription element-binding protein 3; Short=BTE-binding protein 3; AltName: Full=Erythroid transcription factor FKLF-2; AltName: Full=RANTES factor of late activated T-lymphocytes 1; Short=RFLAT-1; AltName: Full=Transcription factor BTEB3 [Mus musculus]	Mus musculus	72.8	1085	0.7	1e-12	41.76	289	Q9JJZ6
RecName: Full=Protein odd-skipped-related 1; Short=zOsr1 [Danio rerio]	Danio rerio	81.3	1612	0.72	1e-15	44.19	264	Q5XJQ7
RecName: Full=Zinc finger and BTB domain-containing protein 2 [Homo sapiens]	Homo sapiens	60.8	285	0.67	3e-08	24.34	514	Q8N680
RecName: Full=Protein hunchback [Bombyx mori]	Bombyx mori	56.2	669	0.69	7e-07	31.54	385	O18326
RecName: Full=Transcription factor HIVEP2; AltName: Full=Human immunodeficiency virus type I enhancer-binding protein 2 homolog; AltName: Full=Myc intron-binding protein 1; Short=MIBP-1 [Mus musculus]	Mus musculus	50.4	779	0.62	8e-05	36.47	2430	Q3UHF7
RecName: Full=Zinc finger protein 239; Short=Zfp-239; AltName: Full=Zinc finger protein MOK-2 [Mus musculus]	Mus musculus	232	4247	0.73	2e-69	56.85	201	P24399
RecName: Full=Zinc finger protein SNAI1; AltName: Full=Protein snail homolog 1; Short=Protein sna [Mus musculus]	Mus musculus	84	1369	0.73	2e-16	43.27	264	Q02085
RecName: Full=Kruppel-like factor 2 [Caenorhabditis elegans]	Caenorhabditis elegans	74.7	947	0.73	3e-13	38.04	299	O62259
RecName: Full=Transcription factor Ouib; AltName: Full=Protein ouija board [Drosophila melanogaster]	Drosophila melanogaster	118	1960	0.68	8e-28	38.93	312	Q9VHM6
RecName: Full=Krueppel-like factor 17; AltName: Full=Germ cell-specific zinc finger protein; AltName: Full=Zinc finger protein 393 [Mus musculus]	Mus musculus	70.5	843	0.76	2e-11	31.85	341	Q8CFA7
RecName: Full=Human immunodeficiency virus type I enhancer-binding protein 2 homolog; AltName: Full=Angiotensinogen gene-inducible enhancer-binding protein 1; AltName: Full=DNA-binding protein AGIE-BP1; AltName: Full=Myc intron-binding protein 1; Short=MIBP-1 [Rattus norvegicus]	Rattus norvegicus	50.4	736	0.61	8e-05	36.47	2437	Q00900
RecName: Full=Transcription factor HIVEP2; AltName: Full=Human immunodeficiency virus type I enhancer-binding protein 2; Short=HIV-EP2; AltName: Full=MHC-binding protein 2; Short=MBP-2 [Homo sapiens]	Homo sapiens	50.4	829	0.61	9e-05	36.47	2446	P31629
RecName: Full=Zinc finger and BTB domain-containing protein 8A [Bos taurus]	Bos taurus	52	404	0.54	1e-05	34.21	441	Q0VCJ6
RecName: Full=Transcription factor IIIA; Short=TFIIIA [Lithobates pipiens]	Lithobates pipiens	105	523	0.73	4e-23	33.21	335	P34695
RecName: Full=Krueppel-like factor 16; AltName: Full=Basic transcription element-binding protein 4; Short=BTE-binding protein 4; AltName: Full=Dopamine receptor-regulating factor; AltName: Full=Transcription factor BTEB4 [Mus musculus]	Mus musculus	76.3	962	0.72	6e-14	44.58	251	P58334
RecName: Full=Gastrula zinc finger protein XlCGF17.1 [Xenopus laevis]	Xenopus laevis	216	3057	0.73	1e-63	55.84	197	P18713
RecName: Full=Putative zinc finger protein F56D1.1 [Caenorhabditis elegans]	Caenorhabditis elegans	46.2	310	0.61	0.001	28.07	468	Q10127
RecName: Full=Wilms tumor protein homolog [Sminthopsis macroura]	Sminthopsis macroura	88.6	977	0.81	3e-18	41.09	239	P49953
RecName: Full=Zinc finger protein 784 [Homo sapiens]	Homo sapiens	116	863	0.71	3e-27	34.6	323	Q8NCA9
RecName: Full=Kruppel-like factor 3 [Caenorhabditis elegans]	Caenorhabditis elegans	69.7	892	0.72	2e-11	34.91	315	Q65ZG6
RecName: Full=Zinc finger protein tra-4; AltName: Full=PLZF-like protein tra-4 [Caenorhabditis elegans]	Caenorhabditis elegans	48.1	221	0.56	0.0003	25.81	543	Q20709
RecName: Full=Zinc finger protein 57; Short=Zfp-57 [Rattus norvegicus]	Rattus norvegicus	72.4	397	0.71	6e-12	27.14	406	A0JPK3
RecName: Full=Zinc finger protein 639 [Rattus norvegicus]	Rattus norvegicus	84.3	224	0.61	1e-15	26.41	485	Q5PPG4
RecName: Full=Zinc finger protein 639; AltName: Full=Zinc finger protein ANC_2H01; AltName: Full=Zinc finger protein ZASC1 [Homo sapiens]	Homo sapiens	79	217	0.61	6e-14	26.41	485	Q9UID6
RecName: Full=Zinc finger protein 639 [Bos taurus]	Bos taurus	79	217	0.61	6e-14	26.41	485	A5PK30
RecName: Full=Protein odd-skipped-related 2; Short=zOsr2 [Danio rerio]	Danio rerio	82	1728	0.72	4e-16	45.45	238	Q567J8
RecName: Full=Zinc finger protein SNAI3; AltName: Full=Protein snail homolog 3; AltName: Full=Zinc finger protein 293 [Homo sapiens]	Homo sapiens	90.1	975	0.74	2e-18	35.95	292	Q3KNW1
RecName: Full=Krueppel-like factor 16; AltName: Full=Basic transcription element-binding protein 4; Short=BTE-binding protein 4; AltName: Full=Novel Sp1-like zinc finger transcription factor 2; AltName: Full=Transcription factor BTEB4; AltName: Full=Transcription factor NSLP2 [Homo sapiens]	Homo sapiens	75.1	1031	0.7	1e-13	43.9	252	Q9BXK1
RecName: Full=Zinc finger protein SNAI1; AltName: Full=Protein snail homolog 1; Short=Protein sna [Homo sapiens]	Homo sapiens	84.3	1282	0.73	1e-16	40.15	264	O95863
RecName: Full=Zinc finger protein 827 [Macaca fascicularis]	Macaca fascicularis	52.4	145	0.39	2e-05	23.86	1081	Q9BE73
RecName: Full=Zinc finger protein 827 [Homo sapiens]	Homo sapiens	51.6	144	0.39	4e-05	23.86	1081	Q17R98
RecName: Full=Zinc finger and BTB domain-containing protein 8A [Mus musculus]	Mus musculus	48.1	358	0.5	0.0003	35.56	434	Q9CWH1
RecName: Full=Zinc finger protein 639; AltName: Full=Zinc finger protein ZASC1 [Mus musculus]	Mus musculus	83.6	224	0.61	2e-15	26.06	485	Q99KZ6
RecName: Full=Myc-associated zinc finger protein; Short=MAZI; AltName: Full=Pur-1; AltName: Full=Purine-binding transcription factor [Mesocricetus auratus]	Mesocricetus auratus	65.9	661	0.68	5e-10	34.18	331	P56670
RecName: Full=Zinc finger protein SNAI2; AltName: Full=Neural crest transcription factor Slug; AltName: Full=Protein snail homolog 2 [Bos taurus]	Bos taurus	89.7	1281	0.71	2e-18	40.15	268	Q3MHQ4
RecName: Full=Oocyte zinc finger protein XlCOF26 [Xenopus laevis]	Xenopus laevis	207	3920	0.74	2e-60	52.36	196	P18746
RecName: Full=Zinc finger protein SNAI2; AltName: Full=Protein slug-alpha; AltName: Full=Protein snail homolog 2; AltName: Full=Snail protein homolog Slug; Short=xSlu [Xenopus laevis]	Xenopus laevis	90.1	1187	0.71	1e-18	40.15	266	Q91924
RecName: Full=Zinc finger protein SNAI2; AltName: Full=Neural crest transcription factor Slug; AltName: Full=Protein snail homolog 2 [Mus musculus]	Mus musculus	89.4	1195	0.71	2e-18	39.42	269	P97469
RecName: Full=Gastrula zinc finger protein xLCGF3.1 [Xenopus laevis]	Xenopus laevis	213	4066	0.73	1e-62	52.55	196	P18718
RecName: Full=Zinc finger protein SNAI2; AltName: Full=Neural crest transcription factor Slug; AltName: Full=Protein snail homolog 2 [Rattus norvegicus]	Rattus norvegicus	89.7	1197	0.71	2e-18	39.42	268	O08954
RecName: Full=Zinc finger protein SNAI2; AltName: Full=Neural crest transcription factor Slug; AltName: Full=Protein snail homolog 2 [Homo sapiens]	Homo sapiens	89.4	1193	0.71	2e-18	39.42	268	O43623
RecName: Full=Transcription factor IIIA; Short=TFIIIA [Xenopus borealis]	Xenopus borealis	112	590	0.68	2e-25	32.28	339	P17842
RecName: Full=Protein odd-skipped-related 2 [Rattus norvegicus]	Rattus norvegicus	78.6	1629	0.72	1e-14	37.38	276	Q6AY34
RecName: Full=Gastrula zinc finger protein XlCGF8.2DB [Xenopus laevis]	Xenopus laevis	215	4035	0.73	3e-63	51.53	196	P18737
RecName: Full=Zinc finger protein 827 [Mus musculus]	Mus musculus	50.4	143	0.38	8e-05	23.28	1078	Q505G8
RecName: Full=Transcription factor ovo-like homolog lin-48; AltName: Full=Abnormal cell lineage protein 48 [Caenorhabditis elegans]	Caenorhabditis elegans	65.9	1053	0.67	3e-10	39	280	G5EDU6
PUTATIVE PSEUDOGENE: RecName: Full=Putative zinc finger protein 56; AltName: Full=Putative zinc finger protein 742 [Homo sapiens]	Homo sapiens	143	3011	0.77	4e-38	58.97	161	Q15929
RecName: Full=Zinc finger protein 784 [Mus musculus]	Mus musculus	118	975	0.73	7e-28	33.65	297	Q8BI69
RecName: Full=Oocyte zinc finger protein XlCOF10 [Xenopus laevis]	Xenopus laevis	197	3656	0.71	1e-56	47.72	214	P18739
RecName: Full=Zinc finger and BTB domain-containing protein 8A [Rattus norvegicus]	Rattus norvegicus	48.5	361	0.53	0.0002	30.77	441	B1WBU4
RecName: Full=Zinc finger protein 524 [Homo sapiens]	Homo sapiens	75.5	1516	0.72	1e-13	37.74	264	Q96C55
PUTATIVE PSEUDOGENE: RecName: Full=Putative zinc finger protein 833 [Homo sapiens]	Homo sapiens	189	3624	0.72	6e-54	53.11	187	Q6ZTB9
RecName: Full=Paternally-expressed gene 3 protein [Bos taurus]	Bos taurus	101	762	0.71	3e-20	26.67	2387	Q6H236
RecName: Full=Protein odd-skipped-related 1 [Caenorhabditis elegans]	Caenorhabditis elegans	75.1	1535	0.73	1e-13	40.24	242	P41995
RecName: Full=Metallothionein expression activator [Saccharomyces cerevisiae S288C]	Saccharomyces cerevisiae S288C	52.8	201	0.26	1e-05	35.45	770	P21192
RecName: Full=Krueppel-like factor 13; AltName: Full=Basic transcription element-binding protein 3; Short=BTE-binding protein 3; AltName: Full=Novel Sp1-like zinc finger transcription factor 1; AltName: Full=RANTES factor of late activated T-lymphocytes 1; Short=RFLAT-1; AltName: Full=Transcription factor BTEB3; AltName: Full=Transcription factor NSLP1 [Homo sapiens]	Homo sapiens	72.4	847	0.65	2e-12	37.89	288	Q9Y2Y9
RecName: Full=Protein snail homolog Sna; Short=Protein Xsnail; Short=Protein xSna [Xenopus laevis]	Xenopus laevis	89	1250	0.71	3e-18	38.19	259	P19382
RecName: Full=Gastrula zinc finger protein XlCGF7.1 [Xenopus laevis]	Xenopus laevis	193	3833	0.73	8e-56	57.14	168	P18735
RecName: Full=Zinc finger protein ENSP00000375192 [Homo sapiens]	Homo sapiens	67.8	843	0.71	3e-11	41.46	238	Q8WTZ3
RecName: Full=Transcriptional activator/repressor GIS1 [Saccharomyces cerevisiae S288C]	Saccharomyces cerevisiae S288C	46.2	175	0.18	0.001	43.48	894	Q03833
RecName: Full=Transcription factor IIIA; Short=TFIIIA [Ictalurus punctatus]	Ictalurus punctatus	91.7	606	0.71	9e-19	30.5	322	P79797
PUTATIVE PSEUDOGENE: RecName: Full=Putative zinc finger protein 826 [Homo sapiens]	Homo sapiens	88.2	1665	0.71	9e-19	55.26	177	Q6ZT77
RecName: Full=Protein odd-skipped-related 2 [Caenorhabditis elegans]	Caenorhabditis elegans	79.7	1580	0.72	3e-15	37.93	254	Q9N5X6
RecName: Full=Zinc finger protein 575 [Homo sapiens]	Homo sapiens	136	1358	0.72	9e-35	39.31	245	Q86XF7
RecName: Full=Insulinoma-associated protein 1; AltName: Full=Zinc finger protein IA-1 [Xenopus laevis]	Xenopus laevis	51.2	223	0.6	3e-05	26.57	433	A7UKY7
RecName: Full=Protein odd-skipped-related 2 [Bos taurus]	Bos taurus	79.3	1565	0.72	6e-15	34.4	276	Q3T135
RecName: Full=Transcription factor Ovo-like 2; Short=hOvo2; AltName: Full=Zinc finger protein 339 [Homo sapiens]	Homo sapiens	67.8	753	0.67	5e-11	36.61	275	Q9BRP0
RecName: Full=Transcription factor Ovo-like 2; Short=mOvo2; AltName: Full=Zinc finger OVO2; AltName: Full=Zinc finger protein 339; AltName: Full=Zinc finger protein mOVO [Mus musculus]	Mus musculus	68.2	742	0.67	4e-11	36.61	274	Q8CIV7
RecName: Full=Gastrula zinc finger protein XlCGF62.1 [Xenopus laevis]	Xenopus laevis	183	2302	0.73	3e-52	53.89	169	P18731
RecName: Full=Oocyte zinc finger protein XlCOF19 [Xenopus laevis]	Xenopus laevis	191	3815	0.73	5e-55	54.17	168	P18742
RecName: Full=Zinc finger and BTB domain-containing protein 8A.2 [Xenopus tropicalis]	Xenopus tropicalis	43.9	298	0.41	0.006	35.44	455	Q6P882
RecName: Full=Protein odd-skipped-related 2-A; Short=XOsr2 [Xenopus laevis]	Xenopus laevis	79.7	1636	0.72	5e-15	33.87	271	Q32NK7
RecName: Full=Protein odd-skipped-related 2-B [Xenopus laevis]	Xenopus laevis	79.7	1635	0.72	5e-15	33.87	271	Q0IHB8
PUTATIVE PSEUDOGENE: RecName: Full=Putative zinc finger protein 726P1 [Homo sapiens]	Homo sapiens	162	2927	0.71	1e-44	47.78	193	Q15940
RecName: Full=Transcriptional regulator CRZ1 [Cryptococcus neoformans var. grubii H99]	Cryptococcus neoformans var. grubii H99	45.1	129	0.26	0.003	30.63	1094	J9VE33
RecName: Full=Transcription factor IIIA; Short=AtTFIIIA [Arabidopsis thaliana]	Arabidopsis thaliana	58.2	211	0.61	2e-07	25.95	412	Q84MZ4
RecName: Full=Oocyte zinc finger protein XlCOF2 [Xenopus laevis]	Xenopus laevis	159	1771	0.81	6e-44	51.19	157	P18743
RecName: Full=Zinc finger protein MSN2; AltName: Full=Multicopy suppressor of SNF1 protein 2 [Saccharomyces cerevisiae S288C]	Saccharomyces cerevisiae S288C	45.4	176	0.24	0.002	38.24	704	P33748
RecName: Full=Cell wall transcription factor ACE2 [Candida albicans SC5314]	Candida albicans SC5314	49.7	135	0.24	0.0001	34.12	783	Q59RR0
RecName: Full=Putative transcription factor Ovo-like 1; Short=hOvo1 [Homo sapiens]	Homo sapiens	70.1	878	0.67	8e-12	35.77	267	O14753
RecName: Full=Putative transcription factor Ovo-like 1 [Bos taurus]	Bos taurus	69.7	878	0.67	1e-11	35.77	267	A2VDT4
RecName: Full=Transcription factor YY2; AltName: Full=Yin and yang 2; Short=YY-2 [Rattus norvegicus]	Rattus norvegicus	87.4	855	0.68	5e-17	24.76	376	P0C6P6
RecName: Full=Transcription factor YY2; AltName: Full=Yin and yang 2; Short=YY-2 [Rattus rattus]	Rattus rattus	87	854	0.68	7e-17	24.76	376	Q2FAY8
RecName: Full=Zinc finger protein FZF1; AltName: Full=Sulfite resistance protein 1 [Saccharomyces cerevisiae S288C]	Saccharomyces cerevisiae S288C	66.6	465	0.66	2e-10	31.82	299	P32805
RecName: Full=Biofilm and cell wall regulator 1 [Candida albicans SC5314]	Candida albicans SC5314	43.9	170	0.19	0.007	44.44	740	Q59U10
RecName: Full=Krueppel-like factor 9; AltName: Full=Basic transcription element-binding protein 1; Short=BTE-binding protein 1; AltName: Full=GC-box-binding protein 1; AltName: Full=Transcription factor BTEB1 [Homo sapiens]	Homo sapiens	73.6	470	0.63	3e-13	40.38	244	Q13886
RecName: Full=Krueppel-like factor 9; AltName: Full=Basic transcription element-binding protein 1; Short=BTE-binding protein 1; AltName: Full=GC-box-binding protein 1; AltName: Full=Transcription factor BTEB1 [Sus scrofa]	Sus scrofa	73.6	470	0.63	4e-13	40.38	244	P79288
RecName: Full=Transcription factor YY2; AltName: Full=Yin and yang 2; Short=YY-2 [Mus musculus]	Mus musculus	83.6	834	0.68	9e-16	23.9	378	Q3TTC2
RecName: Full=Putative transcription factor Ovo-like 1; Short=mOvo1; Short=mOvo1a [Mus musculus]	Mus musculus	65.5	779	0.67	3e-10	34.15	267	Q9WTJ2
RecName: Full=Gastrula zinc finger protein XlCGF42.1 [Xenopus laevis]	Xenopus laevis	170	3358	0.71	1e-47	50.61	168	P18720
RecName: Full=Longitudinals lacking protein, isoforms N/O/W/X/Y [Drosophila melanogaster]	Drosophila melanogaster	44.3	88.2	0.25	0.006	27.34	878	Q9V5M3
RecName: Full=Zinc finger protein unc-98; AltName: Full=Uncoordinated protein 98 [Caenorhabditis briggsae]	Caenorhabditis briggsae	68.9	594	0.74	3e-11	26.04	308	Q612G6
RecName: Full=Zinc finger protein 740; AltName: Full=OriLyt TD-element-binding protein 7 [Homo sapiens]	Homo sapiens	72	1357	0.7	5e-13	43.37	193	Q8NDX6
RecName: Full=Zinc finger protein unc-98; AltName: Full=Uncoordinated protein 98 [Caenorhabditis elegans]	Caenorhabditis elegans	68.9	653	0.7	3e-11	26.95	310	Q19203
RecName: Full=Gastrula zinc finger protein XlCGF49.1 [Xenopus laevis]	Xenopus laevis	164	3374	0.74	7e-46	56.12	140	P18724
RecName: Full=Gastrula zinc finger protein XlCGF51.1A [Xenopus laevis]	Xenopus laevis	159	1700	0.73	1e-43	45.93	172	P18726
RecName: Full=Zinc finger protein 292; AltName: Full=Zinc finger protein 15; Short=Zfp-15 [Mus musculus]	Mus musculus	61.6	308	0.73	3e-08	23.75	2698	Q9Z2U2
RecName: Full=Zinc finger protein 292 [Homo sapiens]	Homo sapiens	55.8	204	0.7	2e-06	24.67	2723	O60281
RecName: Full=Transcriptional regulator MET32; AltName: Full=Methionine-requiring protein 32 [Saccharomyces cerevisiae S288C]	Saccharomyces cerevisiae S288C	49.7	777	0.69	2e-05	43.1	191	Q12041
RecName: Full=Zinc finger protein 687 [Mus musculus]	Mus musculus	44.3	88.2	0.31	0.006	25.24	1237	Q9D2D7
RecName: Full=Zinc finger protein 740 [Mus musculus]	Mus musculus	72.4	1372	0.7	3e-13	45	180	Q6NZQ6
RecName: Full=Early growth response protein 1; Short=EGR-1; AltName: Full=Zinc finger protein ZENK [Gallus gallus]	Gallus gallus	74.3	1437	0.71	9e-14	41.03	194	O73691
PUTATIVE PSEUDOGENE: RecName: Full=Putative zinc finger protein 542; AltName: Full=Zinc finger protein 542 pseudogene [Homo sapiens]	Homo sapiens	76.3	1530	0.7	1e-14	47.14	170	Q5EBM4
RecName: Full=Zinc finger and BTB domain-containing protein 9 [Homo sapiens]	Homo sapiens	50.1	273	0.35	6e-05	32	473	Q96C00
RecName: Full=Gastrula zinc finger protein XlCGF67.1 [Xenopus laevis]	Xenopus laevis	152	2271	0.73	6e-42	51.82	139	P18734
RecName: Full=Gastrula zinc finger protein XlCGF71.1 [Xenopus laevis]	Xenopus laevis	155	3178	0.71	8e-43	52.86	140	P18736
RecName: Full=Zinc finger protein sdz-12; AltName: Full=Skn-1-dependent zygotic transcript 12 protein [Caenorhabditis elegans]	Caenorhabditis elegans	55.5	432	0.7	1e-06	22.6	330	Q9BLC4
RecName: Full=Zinc finger protein 581 [Homo sapiens]	Homo sapiens	80.5	1181	0.7	6e-16	37.38	197	Q9P0T4
RecName: Full=Specificity protein transcription factor 2 [Caenorhabditis elegans]	Caenorhabditis elegans	65.9	879	0.7	4e-11	43.84	166	Q22678
RecName: Full=Krueppel-like factor 9; AltName: Full=Basic transcription element-binding protein 1; Short=BTE-binding protein 1; AltName: Full=GC-box-binding protein 1; AltName: Full=Transcription factor BTEB1 [Rattus norvegicus]	Rattus norvegicus	74.7	477	0.63	2e-13	32.84	244	Q01713
RecName: Full=Krueppel-like factor 9; AltName: Full=Basic transcription element-binding protein 1; Short=BTE-binding protein 1; AltName: Full=GC-box-binding protein 1; AltName: Full=Transcription factor BTEB1 [Mus musculus]	Mus musculus	73.6	470	0.63	4e-13	32.84	244	O35739
RecName: Full=Putative transcription factor ovo-like protein 3 [Homo sapiens]	Homo sapiens	68.2	771	0.69	1e-11	34.06	214	O00110
PUTATIVE PSEUDOGENE: RecName: Full=Putative zinc finger protein 702 [Homo sapiens]	Homo sapiens	136	2863	0.73	2e-36	52.8	129	Q9H963
RecName: Full=Insulinoma-associated protein 1; AltName: Full=Zinc finger protein IA-1 [Xenopus tropicalis]	Xenopus tropicalis	55.1	145	0.42	2e-06	26.7	441	A4IHR5
RecName: Full=Oocyte zinc finger protein XlCOF15 [Xenopus laevis]	Xenopus laevis	158	3155	0.71	1e-43	49.29	140	P18741
RecName: Full=Oocyte zinc finger protein XlCOF14 [Xenopus laevis]	Xenopus laevis	141	1718	0.73	8e-38	47.86	139	P18740
RecName: Full=Transcriptional regulator MET31; AltName: Full=Methionine-requiring protein 31 [Saccharomyces cerevisiae S288C]	Saccharomyces cerevisiae S288C	50.8	755	0.7	7e-06	38.98	177	Q03081
RecName: Full=Zinc finger and BTB domain-containing protein 8A.1-A [Xenopus laevis]	Xenopus laevis	43.1	169	0.21	0.01	48.72	470	Q0IH98
RecName: Full=Zinc finger and BTB domain-containing protein 8A [Xenopus tropicalis]	Xenopus tropicalis	43.1	170	0.21	0.01	48.72	470	B1WAZ8
RecName: Full=Zinc finger and BTB domain-containing protein 8A.1-B [Xenopus laevis]	Xenopus laevis	43.1	170	0.21	0.01	48.72	469	A1L2U9
RecName: Full=Probable transcription factor Ken; AltName: Full=Protein Ken and Barbie [Drosophila yakuba]	Drosophila yakuba	55.5	574	0.65	3e-07	35.92	205	P60319
RecName: Full=Early growth response protein 1; Short=EGR-1; AltName: Full=Zinc finger protein ZENK [Coturnix japonica]	Coturnix japonica	75.1	1436	0.71	4e-14	34.69	194	O73692
RecName: Full=Early growth response protein 1; Short=EGR-1; AltName: Full=Zinc finger protein ZENK [Taeniopygia guttata]	Taeniopygia guttata	74.7	1363	0.71	6e-14	34.58	193	O73693
RecName: Full=Transcriptional regulator MNL1; AltName: Full=MSN2- and MSN4-like protein 1 [Candida albicans SC5314]	Candida albicans SC5314	43.9	85.1	0.13	0.007	40	905	Q59RR3
RecName: Full=Probable transcription repressor protein RGM1 [Saccharomyces cerevisiae S288C]	Saccharomyces cerevisiae S288C	46.6	565	0.54	0.0003	41.07	211	Q00453
RecName: Full=Zinc finger protein 580; AltName: Full=LDL-induced EC protein [Homo sapiens]	Homo sapiens	64.7	847	0.7	1e-10	38.55	172	Q9UK33
RecName: Full=Zinc finger protein 580 [Mus musculus]	Mus musculus	64.7	847	0.7	1e-10	38.55	172	Q9DB38
RecName: Full=pH-response transcription factor pacC/RIM101 [Yarrowia lipolytica CLIB122]	Yarrowia lipolytica CLIB122	46.2	132	0.24	0.001	32.94	585	P78978
RecName: Full=Zinc finger protein 462; AltName: Full=Zinc finger PBX1-interacting protein; Short=ZFPIP [Homo sapiens]	Homo sapiens	54.7	105	0.59	4e-06	21.47	2506	Q96JM2
RecName: Full=Gastrula zinc finger protein XlCGF16.1 [Xenopus laevis]	Xenopus laevis	121	2380	0.71	2e-31	56.07	112	P18712
RecName: Full=Gastrula zinc finger protein XlCGF29.1 [Xenopus laevis]	Xenopus laevis	112	2054	0.73	1e-27	42.86	139	P18717
RecName: Full=Gastrula zinc finger protein XlCGF44.2 [Xenopus laevis]	Xenopus laevis	115	1796	0.71	1e-28	44.12	138	P18721
RecName: Full=Gastrula zinc finger protein XlCGF9.1 [Xenopus laevis]	Xenopus laevis	125	2615	0.73	1e-32	52.68	112	P18738
RecName: Full=Putative transcription factor ovo-like protein 3 [Mus musculus]	Mus musculus	66.2	779	0.66	4e-11	34.48	189	D3YYM0
RecName: Full=Zinc finger and BTB domain-containing protein 9 [Mus musculus]	Mus musculus	47	225	0.28	0.0005	32.86	459	Q8CDC7
RecName: Full=Gastrula zinc finger protein XlCGF32.1 [Xenopus laevis]	Xenopus laevis	111	2225	0.73	1e-27	51.38	111	P18719
RecName: Full=Zinc finger protein 462; AltName: Full=Zinc finger PBX1-interacting protein; Short=ZFPIP [Mus musculus]	Mus musculus	55.1	55.1	0.5	4e-06	23.15	2495	B1AWL2
RecName: Full=Zinc finger C2H2 protein ECU08_0560 [Encephalitozoon cuniculi GB-M1]	Encephalitozoon cuniculi GB-M1	46.2	301	0.35	0.0008	40	295	Q8SUR9
RecName: Full=Zinc finger protein YPR015C [Saccharomyces cerevisiae S288C]	Saccharomyces cerevisiae S288C	52.4	403	0.46	6e-06	36.26	247	Q12531
RecName: Full=Zinc finger C2H2 protein ECU03_0790 [Encephalitozoon cuniculi GB-M1]	Encephalitozoon cuniculi GB-M1	70.1	679	0.72	2e-12	29.19	190	Q8SW43
RecName: Full=Zinc finger X-chromosomal protein [Sus scrofa]	Sus scrofa	80.1	696	0.72	3e-16	34.12	148	P80944
RecName: Full=Zinc finger protein CRM3; AltName: Full=Changed mutation rate protein 3 [Saccharomyces cerevisiae S288C]	Saccharomyces cerevisiae S288C	45.8	260	0.27	0.001	42.31	317	Q12145
RecName: Full=Insulinoma-associated protein 1a; AltName: Full=Insulinoma-associated 1-like protein a; AltName: Full=Zinc finger protein IA-1a [Danio rerio]	Danio rerio	48.9	92.8	0.36	0.0001	26.24	383	Q6P0F9
RecName: Full=P43 5S RNA-binding protein; AltName: Full=42S P43; AltName: Full=Thesaurin-B [Xenopus borealis]	Xenopus borealis	65.1	105	0.37	1e-09	26.28	365	P25066
PUTATIVE PSEUDOGENE: RecName: Full=Putative zinc finger protein 818 [Homo sapiens]	Homo sapiens	68.2	1259	0.7	2e-12	37.17	136	Q6ZRF7
RecName: Full=PR domain zinc finger protein 2; AltName: Full=PR domain-containing protein 2; AltName: Full=Retinoblastoma protein-interacting zinc finger protein; AltName: Full=Zinc finger protein RIZ [Rattus norvegicus]	Rattus norvegicus	48.1	90.9	0.18	0.0004	36.08	1706	Q63755
RecName: Full=Zinc finger homeobox protein 4; AltName: Full=Zinc finger homeodomain protein 4; Short=ZFH-4; AltName: Full=Zinc finger/apterous-related homeobox protein [Gallus gallus]	Gallus gallus	49.7	97.8	0.52	0.0001	24.14	3573	O73590
RecName: Full=pH-response transcription factor pacC/RIM101 [Ustilago maydis 521]	Ustilago maydis 521	43.1	86.3	0.09	0.013	42.31	827	Q6H8R9
RecName: Full=Protein krueppel [Manduca sexta]	Manduca sexta	89.7	1778	0.71	2e-20	55.26	76	Q25515
RecName: Full=Zinc finger protein ehn-3; AltName: Full=Enhancer of hand mutation protein 3 [Caenorhabditis elegans]	Caenorhabditis elegans	58.2	209	0.51	7e-08	22.18	262	Q65XX7
RecName: Full=PR domain zinc finger protein 2; AltName: Full=GATA-3-binding protein G3B; AltName: Full=Lysine N-methyltransferase 8; AltName: Full=MTB-ZF; AltName: Full=MTE-binding protein; AltName: Full=PR domain-containing protein 2; AltName: Full=Retinoblastoma protein-interacting zinc finger protein; AltName: Full=Zinc finger protein RIZ [Homo sapiens]	Homo sapiens	48.1	92	0.2	0.0004	27.61	1718	Q13029
RecName: Full=Protein krueppel [Euscelis plebejus]	Euscelis plebejus	84.3	1698	0.71	1e-18	54.17	74	Q01871
RecName: Full=Protein krueppel [Apis mellifera]	Apis mellifera	84.3	1703	0.71	1e-18	54.17	74	P31507
RecName: Full=Protein krueppel [Psychoda cinerea]	Psychoda cinerea	82.4	1691	0.71	5e-18	53.52	74	Q02035
RecName: Full=Protein krueppel [Musca domestica]	Musca domestica	82	1691	0.71	7e-18	53.52	74	Q01779
RecName: Full=Protein krueppel [Bradysia coprophila]	Bradysia coprophila	80.9	1667	0.71	2e-17	53.52	74	Q01792
RecName: Full=Protein krueppel [Tribolium castaneum]	Tribolium castaneum	85.1	1685	0.71	6e-19	52.78	74	Q01793
RecName: Full=Zinc finger C2H2 protein ECU06_1150 [Encephalitozoon cuniculi GB-M1]	Encephalitozoon cuniculi GB-M1	46.2	460	0.43	0.0001	44	145	Q8SV95
RecName: Full=Zinc finger protein 862 [Homo sapiens]	Homo sapiens	64.3	64.3	0.07	5e-09	50.72	1169	O60290
RecName: Full=Escargot/snail protein homolog [Calliphora vicina]	Calliphora vicina	60.1	878	0.71	5e-10	46.38	82	Q01797
RecName: Full=Transcription factor MYCGRDRAFT_87993; AltName: Full=Conidial pigment biosynthesis cluster 29 protein MYCGRDRAFT_87993 [Zymoseptoria tritici IPO323]	Zymoseptoria tritici IPO323	41.6	41.6	0.09	0.039	31.87	978	F9XMW5
RecName: Full=Escargot/snail protein homolog [Apis mellifera]	Apis mellifera	60.1	1041	0.71	5e-10	45.07	81	P31508
RecName: Full=Escargot/snail protein homolog [Bradysia coprophila]	Bradysia coprophila	55.8	945	0.68	1e-08	43.66	82	Q01799
RecName: Full=Zinc finger protein 469 [Homo sapiens]	Homo sapiens	44.3	170	0.41	0.006	25.81	3925	Q96JG9
RecName: Full=Transcription factor sma-9 [Caenorhabditis elegans]	Caenorhabditis elegans	43.9	87.4	0.22	0.009	27.12	2242	Q7JM44
RecName: Full=Zinc finger protein 576 [Homo sapiens]	Homo sapiens	47	227	0.45	0.0001	29.46	170	Q9H609
PUTATIVE PSEUDOGENE: RecName: Full=Putative zinc finger protein 861 [Homo sapiens]	Homo sapiens	51.2	407	0.65	1e-06	32.98	105	O60384
RecName: Full=P43 5S RNA-binding protein; AltName: Full=42S P43; AltName: Full=Thesaurin-B [Xenopus laevis]	Xenopus laevis	69.3	69.3	0.22	4e-11	27.56	365	P25456
RecName: Full=Zinc finger and BTB domain-containing protein 3 [Homo sapiens]	Homo sapiens	42	83.6	0.1	0.024	38.46	574	Q9H5J0
RecName: Full=Putative zinc finger protein C09F5.3 [Caenorhabditis elegans]	Caenorhabditis elegans	56.2	56.2	0.26	7e-07	22.09	378	Q09452
RecName: Full=Zinc finger protein hangover [Drosophila melanogaster]	Drosophila melanogaster	42.4	42.4	0.18	0.026	25.42	1959	Q9VXG1
RecName: Full=Insulinoma-associated protein 1b; AltName: Full=Insulinoma-associated 1-like protein b; AltName: Full=Zinc finger protein IA-1b [Danio rerio]	Danio rerio	43.9	43.9	0.19	0.005	23.83	453	Q7T3H2
RecName: Full=Transcriptional regulator NRG1 [Candida albicans SC5314]	Candida albicans SC5314	42.4	124	0.17	0.013	38.6	310	Q5A0E5
RecName: Full=E3 SUMO-protein ligase EGR2; AltName: Full=E3 SUMO-protein transferase ERG2; AltName: Full=Early growth response protein 2; Short=EGR-2; AltName: Full=Zinc finger protein Krox-20 [Cerdocyon thous]	Cerdocyon thous	68.6	1325	0.69	3e-13	47.46	62	P26634
RecName: Full=E3 SUMO-protein ligase EGR2; AltName: Full=E3 SUMO-protein transferase ERG2; AltName: Full=Early growth response protein 2; Short=EGR-2; AltName: Full=Zinc finger protein Krox-20 [Cricetulus griseus]	Cricetulus griseus	67.4	1323	0.69	8e-13	47.46	62	P26633
RecName: Full=Early growth response protein 2; Short=EGR-2; AltName: Full=Zinc finger protein Krox-20 [Poecilia reticulata]	Poecilia reticulata	67	1327	0.69	1e-12	47.46	62	P26635
RecName: Full=Zinc finger and BTB domain-containing protein 10; AltName: Full=Zinc finger protein RIN ZF [Homo sapiens]	Homo sapiens	45.4	45.4	0.07	0.002	32.88	871	Q96DT7
RecName: Full=Zinc finger and BTB domain-containing protein 3 [Mus musculus]	Mus musculus	41.6	82.8	0.1	0.033	38.46	518	Q91X45
RecName: Full=Early growth response protein 1; Short=EGR-1; AltName: Full=Zinc finger protein ZENK [Serinus canaria]	Serinus canaria	68.6	1385	0.71	3e-13	47.46	59	O73694
RecName: Full=Pogo transposable element with KRAB domain [Mus musculus]	Mus musculus	59.7	59.7	0.08	8e-08	38.55	607	Q80TC5
RecName: Full=Zinc finger and BTB domain-containing protein 10; AltName: Full=Zinc finger protein RIN ZF [Rattus norvegicus]	Rattus norvegicus	45.1	45.1	0.07	0.003	31.51	836	Q9WTY8
RecName: Full=Protein hunchback [Manduca sexta]	Manduca sexta	45.8	130	0.13	0.001	40.91	327	Q25514
RecName: Full=Protein krueppel [Lithobius forficatus]	Lithobius forficatus	55.8	1058	0.69	6e-09	54.76	46	Q01872
RecName: Full=Protein krueppel [Pholcus phalangioides]	Pholcus phalangioides	55.1	1045	0.69	1e-08	54.76	46	Q02034
RecName: Full=Protein krueppel [Cupiennius salei]	Cupiennius salei	53.9	1045	0.69	3e-08	54.76	46	Q02415
RecName: Full=Pogo transposable element with KRAB domain [Homo sapiens]	Homo sapiens	57.4	57.4	0.06	4e-07	45.9	609	Q9P215
RecName: Full=Zinc finger protein zas1 [Schizosaccharomyces pombe 972h-]	Schizosaccharomyces pombe 972h-	41.6	41.6	0.05	0.034	36.36	897	Q9UTS5
RecName: Full=Escargot/snail protein homolog [Psychoda cinerea]	Psychoda cinerea	53.1	859	0.64	5e-08	54.35	46	Q02027
RecName: Full=Protein indeterminate-domain 13 [Arabidopsis thaliana]	Arabidopsis thaliana	42	42	0.14	0.023	25.31	450	F4JYZ8
RecName: Full=Escargot/snail protein homolog [Cryptops anomalans]	Cryptops anomalans	51.6	883	0.65	2e-07	52.17	46	P31509
RecName: Full=Transcription factor Ken 2 [Culex quinquefasciatus]	Culex quinquefasciatus	42	42	0.07	0.028	32.89	670	B0X0K1
RecName: Full=Escargot/snail protein homolog [Tribolium castaneum]	Tribolium castaneum	50.4	809	0.62	4e-07	52.17	46	Q01800
RecName: Full=INO80 complex subunit 1 [Schizosaccharomyces pombe 972h-]	Schizosaccharomyces pombe 972h-	42	122	0.15	0.012	39.22	249	Q9UTM0
RecName: Full=Zinc finger homeobox protein 4; AltName: Full=Zinc finger homeodomain protein 4; Short=ZFH-4 [Mus musculus]	Mus musculus	51.2	51.2	0.23	5e-05	24.37	3550	Q9JJN2
RecName: Full=Escargot/snail protein homolog [Pholcus phalangioides]	Pholcus phalangioides	50.8	819	0.59	3e-07	52.17	46	Q02026
RecName: Full=Protein hunchback [Apis mellifera]	Apis mellifera	45.1	513	0.53	6e-05	38	69	P31504
RecName: Full=Oocyte zinc finger protein XlCOF8.4I [Xenopus laevis]	Xenopus laevis	43.5	203	0.19	0.001	50	145	P18853
RecName: Full=Zinc finger homeobox protein 4; AltName: Full=Zinc finger homeodomain protein 4; Short=ZFH-4 [Homo sapiens]	Homo sapiens	42.4	42.4	0.23	0.021	22.86	3567	Q86UP3
RecName: Full=Escargot/snail protein homolog [Oryzias latipes]	Oryzias latipes	45.8	753	0.59	2e-05	47.83	46	Q01798
RecName: Full=pH-response transcription factor pacC/RIM101 [Sclerotinia sclerotiorum]	Sclerotinia sclerotiorum	43.5	43.5	0.05	0.009	41.51	625	Q9P413
RecName: Full=Zinc finger protein WIP3; AltName: Full=WIP-domain protein 3; Short=AtWIP3 [Arabidopsis thaliana]	Arabidopsis thaliana	40.8	40.8	0.14	0.039	27.11	337	Q9SGD1
RecName: Full=Zinc finger protein BALDIBIS; AltName: Full=ID1-like zinc finger protein 1; AltName: Full=Protein indeterminate-domain 9 [Arabidopsis thaliana]	Arabidopsis thaliana	41.6	41.6	0.1	0.027	28	446	Q944L3
RecName: Full=Protein hunchback [Platynereis dumerilii]	Platynereis dumerilii	48.1	645	0.55	3e-06	43.18	50	Q01789
RecName: Full=Probable transcriptional regulator NRG2 [Saccharomyces cerevisiae S288C]	Saccharomyces cerevisiae S288C	43.5	85.1	0.12	0.003	42.11	220	P38082
RecName: Full=Protein hunchback [Schultesia lampyridiformis]	Schultesia lampyridiformis	46.6	509	0.44	1e-05	40	50	Q02033
RecName: Full=KRAB domain-containing protein 4; AltName: Full=KRAB box domain-containing protein 4 [Homo sapiens]	Homo sapiens	107	107	0.09	1e-25	56.25	171	Q5JUW0
RecName: Full=Protein hunchback [Psychoda cinerea]	Psychoda cinerea	43.1	383	0.43	0.0002	37.78	50	Q02032
RecName: Full=Protein hunchback [Euscelis plebejus]	Euscelis plebejus	44.7	393	0.37	6e-05	37.78	56	Q02029
RecName: Full=Protein hunchback [Bradysia coprophila]	Bradysia coprophila	41.6	426	0.43	0.0008	35.56	50	Q01790
RecName: Full=Protein hunchback [Lithobius forficatus]	Lithobius forficatus	43.5	314	0.35	0.0002	42.55	50	Q02030
RecName: Full=Protein hunchback [Bithynia tentaculata]	Bithynia tentaculata	42.4	309	0.34	0.0004	38.64	56	P31505
RecName: Full=pH-response transcription factor pacC/RIM101 [Colletotrichum sublineola]	Colletotrichum sublineola	40	227	0.27	0.004	36.73	71	Q9P8G9
RecName: Full=Zinc finger protein ztf-2 [Caenorhabditis elegans]	Caenorhabditis elegans	40.8	40.8	0.05	0.04	38	360	Q19418
RecName: Full=Nutrient and stress factor 1; AltName: Full=Up in starvation protein 1 [Saccharomyces cerevisiae S288C]	Saccharomyces cerevisiae S288C	41.6	41.6	0.04	0.029	42.22	391	Q12132
RecName: Full=Zinc finger homeobox protein 3; AltName: Full=AT motif-binding factor 1; AltName: Full=AT-binding transcription factor 1; AltName: Full=Alpha-fetoprotein enhancer-binding protein; AltName: Full=Zinc finger homeodomain protein 3; Short=ZFH-3 [Homo sapiens]	Homo sapiens	42	42	0.08	0.037	31.33	3703	Q15911
RecName: Full=Zinc finger homeobox protein 3; AltName: Full=AT motif-binding factor 1; AltName: Full=AT-binding transcription factor 1; AltName: Full=Alpha-fetoprotein enhancer-binding protein; AltName: Full=Zinc finger homeodomain protein 3; Short=ZFH-3 [Mus musculus]	Mus musculus	41.6	41.6	0.08	0.044	31.33	3726	Q61329
PUTATIVE PSEUDOGENE: RecName: Full=Putative postmeiotic segregation increased 2-like protein 3; AltName: Full=PMS2-related protein 3; AltName: Full=Postmeiotic segregation increased 2-like protein 9; AltName: Full=Postmeiotic segregation increased protein 5; AltName: Full=Putative postmeiotic segregation increased 2 pseudogene 3 [Homo sapiens]	Homo sapiens	73.9	73.9	0.07	5e-14	49.37	168	Q13401
RecName: Full=Transcriptional regulator of yeast form adherence 4 [Candida albicans SC5314]	Candida albicans SC5314	42.7	42.7	0.06	0.01	32.35	286	Q5ANC8
RecName: Full=Protein hunchback [Locusta migratoria]	Locusta migratoria	44.3	235	0.25	8e-05	38.64	56	Q01777
RecName: Full=Protein drumstick [Anopheles gambiae]	Anopheles gambiae	42	118	0.16	0.001	38.1	81	Q7PN68
RecName: Full=Transcriptional regulator NRG1; AltName: Full=Zinc finger protein MSS1 [Saccharomyces cerevisiae S288C]	Saccharomyces cerevisiae S288C	40.8	40.8	0.06	0.029	35.38	231	Q03125
RecName: Full=KRAB domain-containing protein 5 [Homo sapiens]	Homo sapiens	71.6	71.6	0.06	1e-13	58.33	126	Q7Z2F6
RecName: Full=KRAB domain-containing protein 1 [Homo sapiens]	Homo sapiens	63.9	63.9	0.07	6e-11	42.25	128	C9JBD0
RecName: Full=Protein hunchback [Pholcus phalangioides]	Pholcus phalangioides	42.4	193	0.2	0.0004	36.36	50	Q02031
RecName: Full=Protein drumstick [Drosophila melanogaster]	Drosophila melanogaster	42.7	82	0.11	0.0006	39.06	81	Q9VQS6
PUTATIVE PSEUDOGENE: RecName: Full=Putative KRAB domain-containing protein ZNF788; AltName: Full=Zinc finger family member 788, pseudogene [Homo sapiens]	Homo sapiens	51.2	51.2	0.04	6e-07	57.5	82	Q6ZQV5
RecName: Full=Escargot/snail protein homolog [Lithobius forficatus]	Lithobius forficatus	37.4	73.9	0.08	0.019	48.72	46	Q02025
RecName: Full=pH-response transcription factor pacC/RIM101 [Penicillium echinulatum (nom. illeg.)]	Penicillium echinulatum (nom. illeg.)	37.7	37.7	0.04	0.025	36.96	70	Q8J256
RecName: Full=Protein hunchback [Calliphora vicina]	Calliphora vicina	40	40	0.04	0.002	34.88	54	P31506

## Sheet: PROST
Hit	Uniprot	Name	Type	Organism	OrganismID	Gene	EValue	Distance
1	Q14587	ZN268_HUMAN	Zinc finger protein 268	Homo sapiens	9606	ZNF268	7.1786e-147	0
2	Q9P2J8	ZN624_HUMAN	Zinc finger protein 624	Homo sapiens	9606	ZNF624	2.95302e-50	3015.5
3	A6QLU5	ZN184_BOVIN	Zinc finger protein 184	Bos taurus	9913	ZNF184	1.87086e-49	3049
4	Q9Y3M9	ZN337_HUMAN	Zinc finger protein 337	Homo sapiens	9606	ZNF337	8.70741e-48	3119.5
5	Q99676	ZN184_HUMAN	Zinc finger protein 184	Homo sapiens	9606	ZNF184	3.34955e-47	3144.5
6	P17025	ZN182_HUMAN	Zinc finger protein 182	Homo sapiens	9606	ZNF182	5.24599e-46	3196
7	Q3ZCX4	ZN568_HUMAN	Zinc finger protein 568	Homo sapiens	9606	ZNF568	2.79277e-44	3271.5
8	P51814	ZNF41_HUMAN	Zinc finger protein 41	Homo sapiens	9606	ZNF41	2.86659e-44	3272
9	Q5JVG2	ZN484_HUMAN	Zinc finger protein 484	Homo sapiens	9606	ZNF484	9.99292e-44	3296
10	Q08AN1	ZN616_HUMAN	Zinc finger protein 616	Homo sapiens	9606	ZNF616	1.18898e-42	3344
11	Q8N8J6	ZN615_HUMAN	Zinc finger protein 615	Homo sapiens	9606	ZNF615	4.72887e-42	3371
12	Q95K52	ZN283_MACFA	Zinc finger protein 283	Macaca fascicularis	9541	ZNF283	6.92822e-42	3378.5
13	Q96SE7	ZN347_HUMAN	Zinc finger protein 347	Homo sapiens	9606	ZNF347	2.79407e-41	3406
14	Q5R4K8	ZN615_PONAB	Zinc finger protein 615	Pongo abelii	9601	ZNF615	5.95501e-41	3421
15	P17031	ZNF26_HUMAN	Zinc finger protein 26	Homo sapiens	9606	ZNF26	9.36475e-41	3430
16	Q5MCW4	ZN569_HUMAN	Zinc finger protein 569	Homo sapiens	9606	ZNF569	2.19637e-40	3447
17	P0CJ79	ZN888_HUMAN	Zinc finger protein 888	Homo sapiens	9606	ZNF888	2.61658e-40	3450.5
18	Q8N4W9	ZN808_HUMAN	Zinc finger protein 808	Homo sapiens	9606	ZNF808	2.61658e-40	3450.5
19	Q06730	ZN33A_HUMAN	Zinc finger protein 33A	Homo sapiens	9606	ZNF33A	3.03983e-40	3453.5
20	P17035	ZNF28_HUMAN	Zinc finger protein 28	Homo sapiens	9606	ZNF28	5.96047e-40	3467
21	Q86UE3	ZN546_HUMAN	Zinc finger protein 546	Homo sapiens	9606	ZNF546	6.58448e-40	3469
22	Q9NYT6	ZN226_HUMAN	Zinc finger protein 226	Homo sapiens	9606	ZNF226	6.58448e-40	3469
23	O43361	ZN749_HUMAN	Zinc finger protein 749	Homo sapiens	9606	ZNF749	7.6444e-40	3472
24	Q9XSR1	ZN252_CANLF	Zinc finger protein 252	Canis lupus familiaris	9615	ZNF252	9.32605e-40	3476
25	Q5R9S5	ZN182_PONAB	Zinc finger protein 182	Pongo abelii	9601	ZNF182	1.82187e-39	3489.5
26	Q06732	ZN33B_HUMAN	Zinc finger protein 33B	Homo sapiens	9606	ZNF33B	9.05049e-39	3522
27	P10076	ZFP26_MOUSE	Zinc finger protein 26	Mus musculus	10090	Zfp26	9.50612e-39	3523
28	O75290	Z780A_HUMAN	Zinc finger protein 780A	Homo sapiens	9606	ZNF780A	1.21501e-38	3528
29	Q9HCG1	ZN160_HUMAN	Zinc finger protein 160	Homo sapiens	9606	ZNF160	5.39296e-38	3558.5
30	P17039	ZNF30_HUMAN	Zinc finger protein 30	Homo sapiens	9606	ZNF30	1.29269e-37	3576.5
31	Q9BY31	ZN717_HUMAN	Zinc finger protein 717	Homo sapiens	9606	ZNF717	1.35686e-37	3577.5
32	P35789	ZNF93_HUMAN	Zinc finger protein 93	Homo sapiens	9606	ZNF93	1.60746e-37	3581
33	P17038	ZNF43_HUMAN	Zinc finger protein 43	Homo sapiens	9606	ZNF43	1.81417e-37	3583.5
34	A2VDQ7	ZN420_BOVIN	Zinc finger protein 420	Bos taurus	9913	ZNF420	4.12137e-37	3600.5
35	Q80W31	ZN569_MOUSE	Zinc finger protein 569	Mus musculus	10090	Znf569	7.16543e-37	3612
36	Q96NL3	ZN599_HUMAN	Zinc finger protein 599	Homo sapiens	9606	ZNF599	8.89289e-37	3616.5
37	Q52M93	Z585B_HUMAN	Zinc finger protein 585B	Homo sapiens	9606	ZNF585B	1.00255e-36	3619
38	Q86T29	ZN605_HUMAN	Zinc finger protein 605	Homo sapiens	9606	ZNF605	1.30477e-36	3624.5
39	P52736	ZN133_HUMAN	Zinc finger protein 133	Homo sapiens	9606	ZNF133	1.54265e-36	3628
40	Q8TAQ5	ZN420_HUMAN	Zinc finger protein 420	Homo sapiens	9606	ZNF420	2.31545e-36	3636.5
41	Q2M218	ZN630_HUMAN	Zinc finger protein 630	Homo sapiens	9606	ZNF630	2.93902e-36	3641.5
42	Q7Z3V5	ZN571_HUMAN	Zinc finger protein 571	Homo sapiens	9606	ZNF571	5.85862e-36	3656
43	Q08DG8	ZN135_BOVIN	Zinc finger protein 135	Bos taurus	9913	ZNF135	1.31106e-35	3673
44	Q5RES8	ZN334_PONAB	Zinc finger protein 334	Pongo abelii	9601	ZNF334	1.37453e-35	3674
45	Q86XN6	ZN761_HUMAN	Zinc finger protein 761	Homo sapiens	9606	ZNF761	3.06449e-35	3691
46	Q9H7R5	ZN665_HUMAN	Zinc finger protein 665	Homo sapiens	9606	ZNF665	3.28858e-35	3692.5
47	Q7TSH9	ZN184_MOUSE	Zinc finger protein 184	Mus musculus	10090	Zfp184	4.67823e-35	3700
48	P51523	ZNF84_HUMAN	Zinc finger protein 84	Homo sapiens	9606	ZNF84	4.90307e-35	3701
49	Q86WZ6	ZN227_HUMAN	Zinc finger protein 227	Homo sapiens	9606	ZNF227	6.65052e-35	3707.5
50	O94892	ZN432_HUMAN	Zinc finger protein 432	Homo sapiens	9606	ZNF432	8.21065e-35	3712
51	Q08ER8	ZN543_HUMAN	Zinc finger protein 543	Homo sapiens	9606	ZNF543	9.22946e-35	3714.5
52	Q32M78	ZN699_HUMAN	Zinc finger protein 699	Homo sapiens	9606	ZNF699	9.9001e-35	3716
53	O75437	ZN254_HUMAN	Zinc finger protein 254	Homo sapiens	9606	ZNF254	1.06192e-34	3717.5
54	Q5R5Q6	ZN571_PONAB	Zinc finger protein 571	Pongo abelii	9601	ZNF571	1.65453e-34	3727
55	Q6ECI4	ZN470_HUMAN	Zinc finger protein 470	Homo sapiens	9606	ZNF470	1.73348e-34	3728
56	A0JNB1	ZN227_BOVIN	Zinc finger protein 227	Bos taurus	9913	ZNF227	1.77434e-34	3728.5
57	P10755	ZFP14_MOUSE	Zinc finger protein 14	Mus musculus	10090	Zfp14	1.90279e-34	3730
58	A6NK75	ZNF98_HUMAN	Zinc finger protein 98	Homo sapiens	9606	ZNF98	2.18806e-34	3733
59	Q8N8Z8	ZN441_HUMAN	Zinc finger protein 441	Homo sapiens	9606	ZNF441	3.40299e-34	3742.5
60	Q5RB30	Z585B_PONAB	Zinc finger protein 585B	Pongo abelii	9601	ZNF585B	4.09709e-34	3746.5
61	Q0VGE8	ZN816_HUMAN	Zinc finger protein 816	Homo sapiens	9606	ZNF816	4.60063e-34	3749
62	Q8NDQ6	ZN540_HUMAN	Zinc finger protein 540	Homo sapiens	9606	ZNF540	6.07438e-34	3755
63	Q9H8G1	ZN430_HUMAN	Zinc finger protein 430	Homo sapiens	9606	ZNF430	6.21656e-34	3755.5
64	P0DKX0	ZN728_HUMAN	Zinc finger protein 728	Homo sapiens	9606	ZNF728	7.14189e-34	3758.5
65	Q6P3V2	Z585A_HUMAN	Zinc finger protein 585A	Homo sapiens	9606	ZNF585A	9.20812e-34	3764
66	Q8IYB9	ZN595_HUMAN	Zinc finger protein 595	Homo sapiens	9606	ZNF595	1.03343e-33	3766.5
67	P17014	ZNF12_HUMAN	Zinc finger protein 12	Homo sapiens	9606	ZNF12	2.06178e-33	3781.5
68	P16374	ZFP60_MOUSE	Zinc finger protein 60	Mus musculus	10090	Zfp60	2.2602e-33	3783.5
69	Q96JC4	ZN479_HUMAN	Zinc finger protein 479	Homo sapiens	9606	ZNF479	4.10215e-33	3796.5
70	Q9HCL3	ZFP14_HUMAN	Zinc finger protein 14 homolog	Homo sapiens	9606	ZFP14	7.42985e-33	3809.5
71	Q5R5S6	ZN540_PONAB	Zinc finger protein 540	Pongo abelii	9601	ZNF540	7.95588e-33	3811
72	Q7TSI0	ZNF12_MOUSE	Zinc finger protein 12	Mus musculus	10090	Znf12	9.99145e-33	3816
73	Q8N184	ZN567_HUMAN	Zinc finger protein 567	Homo sapiens	9606	ZNF567	1.06976e-32	3817.5
74	P15622	ZN250_HUMAN	Zinc finger protein 250	Homo sapiens	9606	ZNF250	1.4707e-32	3824.5
75	Q8N141	ZFP82_HUMAN	Zinc finger protein 82 homolog	Homo sapiens	9606	ZFP82	1.7636e-32	3828.5
76	Q5RBQ3	ZN549_PONAB	Zinc finger protein 549	Pongo abelii	9601	ZNF549	1.80407e-32	3829
77	Q6ZN08	ZNF66_HUMAN	Putative zinc finger protein 66	Homo sapiens	9606	ZNF66	1.8878e-32	3830
78	Q5RBX0	ZNF7_PONAB	Zinc finger protein 7	Pongo abelii	9601	ZNF7	1.9311e-32	3830.5
79	Q9BWM5	ZN416_HUMAN	Zinc finger protein 416	Homo sapiens	9606	ZNF416	2.26316e-32	3834
80	Q9HCZ1	ZN334_HUMAN	Zinc finger protein 334	Homo sapiens	9606	ZNF334	2.83823e-32	3839
81	Q96MU6	ZN778_HUMAN	Zinc finger protein 778	Homo sapiens	9606	ZNF778	6.39647e-32	3857
82	Q76KX8	ZN534_HUMAN	Zinc finger protein 534	Homo sapiens	9606	ZNF534	6.54212e-32	3857.5
83	P15621	ZNF44_HUMAN	Zinc finger protein 44	Homo sapiens	9606	ZNF44	6.69106e-32	3858
84	Q9NYW8	RBAK_HUMAN	RB-associated KRAB zinc finger protein	Homo sapiens	9606	RBAK	8.76421e-32	3864
85	P17097	ZNF7_HUMAN	Zinc finger protein 7	Homo sapiens	9606	ZNF7	8.76421e-32	3864
86	Q9UJW7	ZN229_HUMAN	Zinc finger protein 229	Homo sapiens	9606	ZNF229	9.37535e-32	3865.5
87	P17021	ZNF17_HUMAN	Zinc finger protein 17	Homo sapiens	9606	ZNF17	1.04894e-31	3868
88	Q6P9A3	ZN549_HUMAN	Zinc finger protein 549	Homo sapiens	9606	ZNF549	1.1735e-31	3870.5
89	Q96SK3	ZN607_HUMAN	Zinc finger protein 607	Homo sapiens	9606	ZNF607	1.40406e-31	3874.5
90	Q14590	ZN235_HUMAN	Zinc finger protein 235	Homo sapiens	9606	ZNF235	2.10065e-31	3883.5
91	Q9Y6R6	Z780B_HUMAN	Zinc finger protein 780B	Homo sapiens	9606	ZNF780B	2.14813e-31	3884
92	A8MTY0	ZN724_HUMAN	Zinc finger protein 724	Homo sapiens	9606	ZNF724	2.19668e-31	3884.5
93	Q9HCX3	ZN304_HUMAN	Zinc finger protein 304	Homo sapiens	9606	ZNF304	2.19668e-31	3884.5
94	P52740	ZN132_HUMAN	Zinc finger protein 132	Homo sapiens	9606	ZNF132	2.34898e-31	3886
95	Q6P560	ZN182_MOUSE	Zinc finger protein 182	Mus musculus	10090	Znf182	3.83707e-31	3897
96	Q9N003	ZN425_MACFA	Zinc finger protein 425 (Fragment)	Macaca fascicularis	9541	ZNF425	3.83707e-31	3897
97	Q147U1	ZN846_HUMAN	Zinc finger protein 846	Homo sapiens	9606	ZNF846	3.92348e-31	3897.5
98	Q03938	ZNF90_HUMAN	Zinc finger protein 90	Homo sapiens	9606	ZNF90	4.28891e-31	3899.5
99	Q9BX82	ZN471_HUMAN	Zinc finger protein 471	Homo sapiens	9606	ZNF471	5.23948e-31	3904
100	Q61751	Z354A_MOUSE	Zinc finger protein 354A	Mus musculus	10090	Znf354a	5.60073e-31	3905.5
101	Q02386	ZNF45_HUMAN	Zinc finger protein 45	Homo sapiens	9606	ZNF45	6.12118e-31	3907.5
102	O75373	ZN737_HUMAN	Zinc finger protein 737	Homo sapiens	9606	ZNF737	6.68966e-31	3909.5
103	P52742	ZN135_HUMAN	Zinc finger protein 135	Homo sapiens	9606	ZNF135	7.6422e-31	3912.5
104	P10077	ZFP27_MOUSE	Zinc finger protein 27	Mus musculus	10090	Zfp27	9.32931e-31	3917
105	Q2KI58	ZN181_BOVIN	Zinc finger protein 181	Bos taurus	9913	ZNF181	1.11369e-30	3921
106	Q03936	ZNF92_HUMAN	Zinc finger protein 92	Homo sapiens	9606	ZNF92	1.30016e-30	3924.5
107	A6NNF4	ZN726_HUMAN	Zinc finger protein 726	Homo sapiens	9606	ZNF726	1.35892e-30	3925.5
108	Q15937	ZNF79_HUMAN	Zinc finger protein 79	Homo sapiens	9606	ZNF79	1.62155e-30	3929.5
109	P52737	ZN136_HUMAN	Zinc finger protein 136	Homo sapiens	9606	ZNF136	1.8107e-30	3932
110	Q5JNZ3	ZN311_HUMAN	Zinc finger protein 311	Homo sapiens	9606	ZNF311	2.06682e-30	3935
111	A6NHJ4	ZN860_HUMAN	Zinc finger protein 860	Homo sapiens	9606	ZNF860	2.41143e-30	3938.5
112	Q8TF32	ZN431_HUMAN	Zinc finger protein 431	Homo sapiens	9606	ZNF431	2.93958e-30	3943
113	Q3MIS6	ZN528_HUMAN	Zinc finger protein 528	Homo sapiens	9606	ZNF528	3.14002e-30	3944.5
114	Q6PDB4	ZN880_HUMAN	Zinc finger protein 880	Homo sapiens	9606	ZNF880	3.66208e-30	3948
115	Q9H0M5	ZN700_HUMAN	Zinc finger protein 700	Homo sapiens	9606	ZNF700	4.08695e-30	3950.5
116	Q95K49	ZN614_MACFA	Zinc finger protein 614	Macaca fascicularis	9541	ZNF614	4.46183e-30	3952.5
117	Q8N7M2	ZN283_HUMAN	Zinc finger protein 283	Homo sapiens	9606	ZNF283	6.19797e-30	3960
118	Q96MR9	ZN560_HUMAN	Zinc finger protein 560	Homo sapiens	9606	ZNF560	7.06741e-30	3963
119	A2VDP4	ZN567_BOVIN	Zinc finger protein 567	Bos taurus	9913	ZNF567	1.09384e-29	3973
120	Q86Y25	Z354C_HUMAN	Zinc finger protein 354C	Homo sapiens	9606	ZNF354C	1.16778e-29	3974.5
121	Q86V71	ZN429_HUMAN	Zinc finger protein 429	Homo sapiens	9606	ZNF429	1.19351e-29	3975
122	Q6P9A1	ZN530_HUMAN	Zinc finger protein 530	Homo sapiens	9606	ZNF530	1.21981e-29	3975.5
123	Q60585	ZFP30_MOUSE	Zinc finger protein 30	Mus musculus	10090	Zfp30	1.24669e-29	3976
124	Q6IV72	ZN425_HUMAN	Zinc finger protein 425	Homo sapiens	9606	ZNF425	1.65451e-29	3982.5
125	Q5REK1	ZN136_PONAB	Zinc finger protein 136	Pongo abelii	9601	ZNF136	2.24278e-29	3989.5
126	A8MXY4	ZNF99_HUMAN	Zinc finger protein 99	Homo sapiens	9606	ZNF99	2.78611e-29	3994.5
127	Q8N9F8	ZN454_HUMAN	Zinc finger protein 454	Homo sapiens	9606	ZNF454	2.90954e-29	3995.5
128	Q3KQV3	ZN792_HUMAN	Zinc finger protein 792	Homo sapiens	9606	ZNF792	3.17293e-29	3997.5
129	Q9BE27	ZFP30_MACFA	Zinc finger protein 30 homolog	Macaca fascicularis	9541	ZFP30	4.29558e-29	4004.5
130	Q9Y2P7	ZN256_HUMAN	Zinc finger protein 256	Homo sapiens	9606	ZNF256	4.48533e-29	4005.5
131	Q14593	ZN273_HUMAN	Zinc finger protein 273	Homo sapiens	9606	ZNF273	4.78569e-29	4007
132	Q5RDX1	Z585A_PONAB	Zinc finger protein 585A	Pongo abelii	9601	ZNF585A	7.21026e-29	4016.5
133	Q96N58	ZN578_HUMAN	Zinc finger protein 578	Homo sapiens	9606	ZNF578	7.36726e-29	4017
134	P51786	ZN157_HUMAN	Zinc finger protein 157	Homo sapiens	9606	ZNF157	7.36726e-29	4017
135	Q3SXZ3	ZN718_HUMAN	Zinc finger protein 718	Homo sapiens	9606	ZNF718	1.10869e-28	4026.5
136	Q8N883	ZN614_HUMAN	Zinc finger protein 614	Homo sapiens	9606	ZNF614	1.13276e-28	4027
137	Q9Y473	ZN175_HUMAN	Zinc finger protein 175	Homo sapiens	9606	ZNF175	1.15735e-28	4027.5
138	Q8BQC8	RBAK_MOUSE	RB-associated KRAB zinc finger protein	Mus musculus	10090	Rbak	1.345e-28	4031
139	Q8NEM1	ZN680_HUMAN	Zinc finger protein 680	Homo sapiens	9606	ZNF680	1.56284e-28	4034.5
140	Q96N22	ZN681_HUMAN	Zinc finger protein 681	Homo sapiens	9606	ZNF681	1.7027e-28	4036.5
141	Q9NQX6	ZN331_HUMAN	Zinc finger protein 331	Homo sapiens	9606	ZNF331	2.61178e-28	4046.5
142	Q96IR2	ZN845_HUMAN	Zinc finger protein 845	Homo sapiens	9606	ZNF845	2.72576e-28	4047.5
143	Q03923	ZNF85_HUMAN	Zinc finger protein 85	Homo sapiens	9606	ZNF85	2.78458e-28	4048
144	A8MUV8	ZN727_HUMAN	Putative zinc finger protein 727	Homo sapiens	9606	ZNF727	3.75361e-28	4055
145	Q5R5Y7	ZN436_PONAB	Zinc finger protein 436	Pongo abelii	9601	ZNF436	4.00134e-28	4056.5
146	Q5REA0	ZN331_PONAB	Zinc finger protein 331	Pongo abelii	9601	ZNF331	4.45082e-28	4059
147	Q9BRH9	ZN251_HUMAN	Zinc finger protein 251	Homo sapiens	9606	ZNF251	5.38988e-28	4063.5
148	Q02975	Z354A_RAT	Zinc finger protein 354A	Rattus norvegicus	10116	Znf354a	5.99405e-28	4066
149	Q9C0F3	ZN436_HUMAN	Zinc finger protein 436	Homo sapiens	9606	ZNF436	6.52545e-28	4068
150	Q6P9Y7	ZFP82_MOUSE	Zinc finger protein 82	Mus musculus	10090	Zfp82	9.76218e-28	4077.5
151	Q8WXB4	ZN606_HUMAN	Zinc finger protein 606	Homo sapiens	9606	ZNF606	1.01843e-27	4078.5
152	Q8TD23	ZN675_HUMAN	Zinc finger protein 675	Homo sapiens	9606	ZNF675	1.20622e-27	4082.5
153	Q9EPU7	Z354C_RAT	Zinc finger protein 354C	Rattus norvegicus	10116	Znf354c	1.34065e-27	4085
154	Q8WV37	ZN480_HUMAN	Zinc finger protein 480	Homo sapiens	9606	ZNF480	1.48996e-27	4087.5
155	Q14588	ZN234_HUMAN	Zinc finger protein 234	Homo sapiens	9606	ZNF234	2.22397e-27	4097
156	Q5RCX4	ZN547_PONAB	Zinc finger protein 547	Pongo abelii	9601	ZNF547	2.63166e-27	4101
157	O60765	Z354A_HUMAN	Zinc finger protein 354A	Homo sapiens	9606	ZNF354A	2.63166e-27	4101
158	Q9NZL3	ZN224_HUMAN	Zinc finger protein 224	Homo sapiens	9606	ZNF224	2.98539e-27	4104
159	A2RRD8	ZN320_HUMAN	Zinc finger protein 320	Homo sapiens	9606	ZNF320	3.76088e-27	4109.5
160	Q9Y2G7	ZFP30_HUMAN	Zinc finger protein 30 homolog	Homo sapiens	9606	ZFP30	3.8406e-27	4110
161	Q96RE9	ZN300_HUMAN	Zinc finger protein 300	Homo sapiens	9606	ZNF300	3.92199e-27	4110.5
162	Q86YE8	ZN573_HUMAN	Zinc finger protein 573	Homo sapiens	9606	ZNF573	4.83629e-27	4115.5
163	B2RUI1	ZN551_MOUSE	Zinc finger protein 551	Mus musculus	10090	Znf551	5.3699e-27	4118
164	Q96NI8	ZN570_HUMAN	Zinc finger protein 570	Homo sapiens	9606	ZNF570	5.48343e-27	4118.5
165	Q7TNU6	ZN250_MOUSE	Zinc finger protein 250	Mus musculus	10090	Znf250	8.32739e-27	4128.5
166	P17027	ZNF23_HUMAN	Zinc finger protein 23	Homo sapiens	9606	ZNF23	9.83881e-27	4132.5
167	Q8TF47	ZFP90_HUMAN	Zinc finger protein 90 homolog	Homo sapiens	9606	ZFP90	1.11484e-26	4135.5
168	Q8TF45	ZN418_HUMAN	Zinc finger protein 418	Homo sapiens	9606	ZNF418	1.16223e-26	4136.5
169	Q15935	ZNF77_HUMAN	Zinc finger protein 77	Homo sapiens	9606	ZNF77	1.31674e-26	4139.5
170	B4DXR9	ZN732_HUMAN	Zinc finger protein 732	Homo sapiens	9606	ZNF732	2.16695e-26	4151.5
171	O75346	ZN253_HUMAN	Zinc finger protein 253	Homo sapiens	9606	ZNF253	2.77803e-26	4157.5
172	Q8IVP9	ZN547_HUMAN	Zinc finger protein 547	Homo sapiens	9606	ZNF547	2.77803e-26	4157.5
173	Q14586	ZN267_HUMAN	Zinc finger protein 267	Homo sapiens	9606	ZNF267	2.77803e-26	4157.5
174	Q8N9K5	ZN565_HUMAN	Zinc finger protein 565	Homo sapiens	9606	ZNF565	4.11311e-26	4167
175	Q14929	ZN169_HUMAN	Zinc finger protein 169	Homo sapiens	9606	ZNF169	4.55976e-26	4169.5
176	Q8N823	ZN611_HUMAN	Zinc finger protein 611	Homo sapiens	9606	ZNF611	4.85053e-26	4171
177	Q8NCK3	ZN485_HUMAN	Zinc finger protein 485	Homo sapiens	9606	ZNF485	4.95149e-26	4171.5
178	A6NP11	ZN716_HUMAN	Zinc finger protein 716	Homo sapiens	9606	ZNF716	5.83793e-26	4175.5
179	Q96HQ0	ZN419_HUMAN	Zinc finger protein 419	Homo sapiens	9606	ZNF419	7.31923e-26	4181
180	B4DU55	ZN879_HUMAN	Zinc finger protein 879	Homo sapiens	9606	ZNF879	7.47112e-26	4181.5
181	Q9Y2Q1	ZN257_HUMAN	Zinc finger protein 257	Homo sapiens	9606	ZNF257	9.36305e-26	4187
182	Q494X3	ZN404_HUMAN	Zinc finger protein 404	Homo sapiens	9606	ZNF404	9.95693e-26	4188.5
183	Q96ND8	ZN583_HUMAN	Zinc finger protein 583	Homo sapiens	9606	ZNF583	1.27303e-25	4194.5
184	P17032	ZN37A_HUMAN	Zinc finger protein 37A	Homo sapiens	9606	ZNF37A	1.32619e-25	4195.5
185	O95780	ZN682_HUMAN	Zinc finger protein 682	Homo sapiens	9606	ZNF682	1.35359e-25	4196
186	P17030	ZNF25_HUMAN	Zinc finger protein 25	Homo sapiens	9606	ZNF25	1.41009e-25	4197
187	Q5RCJ2	ZN614_PONAB	Zinc finger protein 614	Pongo abelii	9601	ZNF614	1.56178e-25	4199.5
188	P18751	ZO71_XENLA	Oocyte zinc finger protein XlCOF7.1 (Fragment)	Xenopus laevis	8355		1.6269e-25	4200.5
189	Q9ULM2	ZN490_HUMAN	Zinc finger protein 490	Homo sapiens	9606	ZNF490	1.76533e-25	4202.5
190	Q571J5	Z354C_MOUSE	Zinc finger protein 354C	Mus musculus	10090	Znf354c	1.80173e-25	4203
191	P17024	ZNF20_HUMAN	Zinc finger protein 20	Homo sapiens	9606	ZNF20	1.87677e-25	4204
192	Q96PQ6	ZN317_HUMAN	Zinc finger protein 317	Homo sapiens	9606	ZNF317	2.03629e-25	4206
193	Q96LW1	Z354B_HUMAN	Zinc finger protein 354B	Homo sapiens	9606	ZNF354B	2.34849e-25	4209.5
194	Q2M3W8	ZN181_HUMAN	Zinc finger protein 181	Homo sapiens	9606	ZNF181	2.93768e-25	4215
195	P21506	ZNF10_HUMAN	Zinc finger protein 10	Homo sapiens	9606	ZNF10	3.98396e-25	4222.5
196	Q8TC21	ZN596_HUMAN	Zinc finger protein 596	Homo sapiens	9606	ZNF596	5.39917e-25	4230
197	Q6ZNA1	ZN836_HUMAN	Zinc finger protein 836	Homo sapiens	9606	ZNF836	9.12941e-25	4243
198	O75820	ZN189_HUMAN	Zinc finger protein 189	Homo sapiens	9606	ZNF189	1.09445e-24	4247.5
199	Q9H7R0	ZN442_HUMAN	Zinc finger protein 442	Homo sapiens	9606	ZNF442	1.16259e-24	4249
200	Q8IZ26	ZNF34_HUMAN	Zinc finger protein 34	Homo sapiens	9606	ZNF34	1.36555e-24	4253
201	P17036	ZNF3_HUMAN	Zinc finger protein 3	Homo sapiens	9606	ZNF3	1.57176e-24	4256.5
202	P0DPD5	ZN723_HUMAN	Zinc finger protein 723	Homo sapiens	9606	ZNF723	1.73769e-24	4259
203	Q8NB42	ZN527_HUMAN	Zinc finger protein 527	Homo sapiens	9606	ZNF527	1.9599e-24	4262
204	Q9UJW8	ZN180_HUMAN	Zinc finger protein 180	Homo sapiens	9606	ZNF180	1.99958e-24	4262.5
205	Q61116	ZN235_MOUSE	Zinc finger protein 235	Mus musculus	10090	Znf235	2.49237e-24	4268
206	Q4V8A8	ZFP90_RAT	Zinc finger protein 90	Rattus norvegicus	10116	Zfp90	2.54274e-24	4268.5
207	Q5REF1	ZN181_PONAB	Zinc finger protein 181	Pongo abelii	9601	ZNF181	2.98382e-24	4272.5
208	Q6NX49	ZN544_HUMAN	Zinc finger protein 544	Homo sapiens	9606	ZNF544	3.16812e-24	4274
209	Q9Y6Q3	ZFP37_HUMAN	Zinc finger protein 37 homolog	Homo sapiens	9606	ZFP37	3.23203e-24	4274.5
210	Q3V080	ZN583_MOUSE	Zinc finger protein 583	Mus musculus	10090	Znf583	6.36204e-24	4291.5
211	Q8BPP0	ZN436_MOUSE	Zinc finger protein 436	Mus musculus	10090	Znf436	7.31074e-24	4295
212	Q6JLC9	ZN331_CANLF	Zinc finger protein 331	Canis lupus familiaris	9615	ZNF331	7.91455e-24	4297
213	Q15928	ZN141_HUMAN	Zinc finger protein 141	Homo sapiens	9606	ZNF141	7.91455e-24	4297
214	Q8NEK5	ZN548_HUMAN	Zinc finger protein 548	Homo sapiens	9606	ZNF548	1.10832e-23	4305.5
215	Q8R1D1	ZN426_MOUSE	Zinc finger protein 426	Mus musculus	10090	Znf426	1.17607e-23	4307
216	Q5REI6	ZN791_PONAB	Zinc finger protein 791	Pongo abelii	9601	ZNF791	1.55069e-23	4314
217	Q8N7Q3	ZN676_HUMAN	Zinc finger protein 676	Homo sapiens	9606	ZNF676	1.58158e-23	4314.5
218	Q3KP31	ZN791_HUMAN	Zinc finger protein 791	Homo sapiens	9606	ZNF791	1.81564e-23	4318
219	Q6P5C7	ZN728_MOUSE	Zinc finger protein 728	Mus musculus	10090	Znf728	1.88862e-23	4319
220	Q8BIQ3	ZNF2_MOUSE	Zinc finger protein 2	Mus musculus	10090	Znf2	1.88862e-23	4319
221	Q5CZA5	ZN805_HUMAN	Zinc finger protein 805	Homo sapiens	9606	ZNF805	2.00357e-23	4320.5
222	Q61967	ZFP90_MOUSE	Zinc finger protein 90	Mus musculus	10090	Zfp90	2.74446e-23	4328.5
223	Q8IYN0	ZN100_HUMAN	Zinc finger protein 100	Homo sapiens	9606	ZNF100	3.21112e-23	4332.5
224	Q6PG37	ZN790_HUMAN	Zinc finger protein 790	Homo sapiens	9606	ZNF790	3.21112e-23	4332.5
225	A3KN32	ZNF34_BOVIN	Zinc finger protein 34	Bos taurus	9913	ZNF34	3.27474e-23	4333
226	P10072	ZN875_HUMAN	Zinc finger protein 875	Homo sapiens	9606	ZNF875	3.61203e-23	4335.5
227	Q13106	ZN154_HUMAN	Zinc finger protein 154	Homo sapiens	9606	ZNF154	3.83072e-23	4337
228	Q9UK10	ZN225_HUMAN	Zinc finger protein 225	Homo sapiens	9606	ZNF225	6.00634e-23	4348.5
229	Q29RZ4	ZNF2_BOVIN	Zinc finger protein 2	Bos taurus	9913	ZNF2	6.62186e-23	4351
230	Q2M3X9	ZN674_HUMAN	Zinc finger protein 674	Homo sapiens	9606	ZNF674	7.02079e-23	4352.5
231	O43296	ZN264_HUMAN	Zinc finger protein 264	Homo sapiens	9606	ZNF264	9.7753e-23	4361
232	Q9UC07	ZNF69_HUMAN	Zinc finger protein 69	Homo sapiens	9606	ZNF69	1.01629e-22	4362
233	Q8NA42	ZN383_HUMAN	Zinc finger protein 383	Homo sapiens	9606	ZNF383	1.18715e-22	4366
234	Q9QXT9	Z354B_MOUSE	Zinc finger protein 354B	Mus musculus	10090	Znf354b	1.5879e-22	4373.5
235	Q96GE5	ZN799_HUMAN	Zinc finger protein 799	Homo sapiens	9606	ZNF799	1.68288e-22	4375
236	Q8BI99	ZN879_MOUSE	Zinc finger protein 879	Mus musculus	10090	Znf879	1.78348e-22	4376.5
237	Q7Z340	ZN551_HUMAN	Zinc finger protein 551	Homo sapiens	9606	ZNF551	2.5253e-22	4385.5
238	Q4R6C2	ZN383_MACFA	Zinc finger protein 383	Macaca fascicularis	9541	ZNF383	2.62464e-22	4386.5
239	Q5HY98	ZN766_HUMAN	Zinc finger protein 766	Homo sapiens	9606	ZNF766	2.78096e-22	4388
240	A1YG88	ZNF16_PANPA	Zinc finger protein 16	Pan paniscus	9597	ZNF16	3.57215e-22	4394.5
241	Q86UD4	ZN329_HUMAN	Zinc finger protein 329	Homo sapiens	9606	ZNF329	4.16613e-22	4398.5
242	Q7L945	ZN627_HUMAN	Zinc finger protein 627	Homo sapiens	9606	ZNF627	4.85793e-22	4402.5
243	Q9UJU3	ZN112_HUMAN	Zinc finger protein 112	Homo sapiens	9606	ZNF112	6.47621e-22	4410
244	P51508	ZNF81_HUMAN	Zinc finger protein 81	Homo sapiens	9606	ZNF81	7.40443e-22	4413.5
245	Q7L2R6	ZN765_HUMAN	Zinc finger protein 765	Homo sapiens	9606	ZNF765	9.67472e-22	4420.5
246	Q5TYW1	ZN658_HUMAN	Zinc finger protein 658	Homo sapiens	9606	ZNF658	1.17069e-21	4425.5
247	A1L1L7	ZN426_RAT	Zinc finger protein 426	Rattus norvegicus	10116	Znf426	1.64875e-21	4434.5
248	Q8TBZ5	ZN502_HUMAN	Zinc finger protein 502	Homo sapiens	9606	ZNF502	1.95592e-21	4439
249	E9QAG8	ZN431_MOUSE	Zinc finger protein 431	Mus musculus	10090	Znf431	2.50226e-21	4445.5
250	Q8NDP4	ZN439_HUMAN	Zinc finger protein 439	Homo sapiens	9606	ZNF439	3.19957e-21	4452
251	Q13398	ZN211_HUMAN	Zinc finger protein 211	Homo sapiens	9606	ZNF211	4.01274e-21	4458
252	Q16587	ZNF74_HUMAN	Zinc finger protein 74	Homo sapiens	9606	ZNF74	5.73813e-21	4467.5
253	P08043	ZFP2_MOUSE	Zinc finger protein 2	Mus musculus	10090	Zfp2	5.84699e-21	4468
254	Q9NQZ8	ZNF71_HUMAN	Endothelial zinc finger protein induced by tumor necrosis factor alpha	Homo sapiens	9606	ZNF71	5.9579e-21	4468.5
255	Q9BSG1	ZNF2_HUMAN	Zinc finger protein 2	Homo sapiens	9606	ZNF2	7.60435e-21	4475
256	Q5RBY9	ZNF2_PONAB	Zinc finger protein 2	Pongo abelii	9601	ZNF2	8.04423e-21	4476.5
257	Q8TAU3	ZN417_HUMAN	Zinc finger protein 417	Homo sapiens	9606	ZNF417	8.19639e-21	4477
258	Q9UK13	ZN221_HUMAN	Zinc finger protein 221	Homo sapiens	9606	ZNF221	9.88399e-21	4482
259	Q96H40	ZN486_HUMAN	Zinc finger protein 486	Homo sapiens	9606	ZNF486	1.00706e-20	4482.5
260	Q68DY1	ZN626_HUMAN	Zinc finger protein 626	Homo sapiens	9606	ZNF626	1.26019e-20	4488.5
261	Q86XU0	ZN677_HUMAN	Zinc finger protein 677	Homo sapiens	9606	ZNF677	1.54716e-20	4494
262	Q6NX45	ZN774_HUMAN	Zinc finger protein 774	Homo sapiens	9606	ZNF774	1.7957e-20	4498
263	Q6ZN57	ZFP2_HUMAN	Zinc finger protein 2 homolog	Homo sapiens	9606	ZFP2	1.93443e-20	4500
264	Q99PJ7	ZN689_RAT	Zinc finger protein 689	Rattus norvegicus	10116	Znf689	2.85676e-20	4510.5
265	Q96SQ5	ZN587_HUMAN	Zinc finger protein 587	Homo sapiens	9606	ZNF587	3.13402e-20	4513
266	Q6PK81	ZN773_HUMAN	Zinc finger protein 773	Homo sapiens	9606	ZNF773	3.25225e-20	4514
267	Q6P280	ZN529_HUMAN	Zinc finger protein 529	Homo sapiens	9606	ZNF529	3.43794e-20	4515.5
268	P85977	ZNFP_CHLAE	Zinc finger protein (Fragment)	Chlorocebus aethiops	9534		4.45317e-20	4522.5
269	A2T759	ZNF16_PANTR	Zinc finger protein 16	Pan troglodytes	9598	ZNF16	4.9745e-20	4525.5
270	Q5RER9	ZN813_PONAB	Zinc finger protein 813	Pongo abelii	9601	ZNF813	5.45481e-20	4528
271	P17020	ZNF16_HUMAN	Zinc finger protein 16	Homo sapiens	9606	ZNF16	6.43801e-20	4532.5
272	Q03924	ZN117_HUMAN	Zinc finger protein 117	Homo sapiens	9606	ZNF117	6.92954e-20	4534.5
273	Q96CS4	ZN689_HUMAN	Zinc finger protein 689	Homo sapiens	9606	ZNF689	7.18907e-20	4535.5
274	Q9UC06	ZNF70_HUMAN	Zinc finger protein 70	Homo sapiens	9606	ZNF70	7.45824e-20	4536.5
275	Q12901	ZN155_HUMAN	Zinc finger protein 155	Homo sapiens	9606	ZNF155	7.88082e-20	4538
276	Q9BUY5	ZN426_HUMAN	Zinc finger protein 426	Homo sapiens	9606	ZNF426	9.46823e-20	4543
277	Q15973	ZN124_HUMAN	Zinc finger protein 124	Homo sapiens	9606	ZNF124	1.1582e-19	4548.5
278	Q6ZN06	ZN813_HUMAN	Zinc finger protein 813	Homo sapiens	9606	ZNF813	1.22355e-19	4550
279	Q4R4C7	ZNF14_MACFA	Zinc finger protein 14	Macaca fascicularis	9541	ZNF14	1.24614e-19	4550.5
280	Q96PE6	ZIM3_HUMAN	Zinc finger imprinted 3	Homo sapiens	9606	ZIM3	1.29256e-19	4551.5
281	P17023	ZNF19_HUMAN	Zinc finger protein 19	Homo sapiens	9606	ZNF19	1.36542e-19	4553
282	P17017	ZNF14_HUMAN	Zinc finger protein 14	Homo sapiens	9606	ZNF14	1.73114e-19	4559.5
283	Q5JVG8	ZN506_HUMAN	Zinc finger protein 506	Homo sapiens	9606	ZNF506	1.79543e-19	4560.5
284	Q8N7K0	ZN433_HUMAN	Zinc finger protein 433	Homo sapiens	9606	ZNF433	1.82846e-19	4561
285	Q8N988	ZN557_HUMAN	Zinc finger protein 557	Homo sapiens	9606	ZNF557	1.82846e-19	4561
286	Q5R8X1	ZN665_PONAB	Zinc finger protein 665	Pongo abelii	9601	ZNF665	2.15413e-19	4565.5
287	E9PW05	ZFP54_MOUSE	Zinc finger protein 54	Mus musculus	10090	Zfp54	2.31674e-19	4567.5
288	Q6PF04	ZN613_HUMAN	Zinc finger protein 613	Homo sapiens	9606	ZNF613	2.6793e-19	4571.5
289	B7Z6K7	ZN814_HUMAN	Zinc finger protein 814	Homo sapiens	9606	ZNF814	2.7784e-19	4572.5
290	Q5R7I8	ZNF19_PONAB	Zinc finger protein 19	Pongo abelii	9601	ZNF19	3.33104e-19	4577.5
291	Q6P1L6	ZN343_HUMAN	Zinc finger protein 343	Homo sapiens	9606	ZNF343	3.39197e-19	4578
292	Q8BZW4	ZN120_MOUSE	Zinc finger protein 120	Mus musculus	10090	Zfp120	3.85047e-19	4581.5
293	Q9BS31	ZN649_HUMAN	Zinc finger protein 649	Homo sapiens	9606	ZNF649	4.3703e-19	4585
294	Q2VY69	ZN284_HUMAN	Zinc finger protein 284	Homo sapiens	9606	ZNF284	4.78361e-19	4587.5
295	P52738	ZN140_HUMAN	Zinc finger protein 140	Homo sapiens	9606	ZNF140	4.8708e-19	4588
296	Q5R9F0	ZNF14_PONAB	Zinc finger protein 14	Pongo abelii	9601	ZNF14	6.50039e-19	4596
297	Q62513	ZN260_MOUSE	Zinc finger protein 260	Mus musculus	10090	Znf260	8.2135e-19	4602.5
298	A1YF12	ZNF16_GORGO	Zinc finger protein 16	Gorilla gorilla gorilla	9595	ZNF16	8.66843e-19	4604
299	Q96SR6	ZN382_HUMAN	Zinc finger protein 382	Homo sapiens	9606	ZNF382	9.65447e-19	4607
300	P17141	ZFP37_MOUSE	Zinc finger protein 37	Mus musculus	10090	Zfp37	1.15506e-18	4612
301	Q8BKK5	ZN689_MOUSE	Zinc finger protein 689	Mus musculus	10090	Znf689	1.35699e-18	4616.5
302	B4DX44	ZN736_HUMAN	Zinc finger protein 736	Homo sapiens	9606	ZNF736	1.68155e-18	4622.5
303	Q9BR84	ZN559_HUMAN	Zinc finger protein 559	Homo sapiens	9606	ZNF559	2.04604e-18	4628
304	C9JN71	ZN878_HUMAN	Zinc finger protein 878	Homo sapiens	9606	ZNF878	2.27678e-18	4631
305	Q3KNS6	ZN829_HUMAN	Zinc finger protein 829	Homo sapiens	9606	ZNF829	2.71996e-18	4636
306	Q68EA5	ZNF57_HUMAN	Zinc finger protein 57	Homo sapiens	9606	ZNF57	3.13516e-18	4640
307	O14709	ZN197_HUMAN	Zinc finger protein 197	Homo sapiens	9606	ZNF197	3.61304e-18	4644
308	Q96NG8	ZN582_HUMAN	Zinc finger protein 582	Homo sapiens	9606	ZNF582	4.01816e-18	4647
309	Q8BLB0	ZFP3_MOUSE	Zinc finger protein 3	Mus musculus	10090	Zfp3	4.54793e-18	4650.5
310	A6NDX5	ZN840_HUMAN	Putative zinc finger protein 840	Homo sapiens	9606	ZNF840P	5.72178e-18	4657
311	P52741	ZN134_HUMAN	Zinc finger protein 134	Homo sapiens	9606	ZNF134	8.42899e-18	4668
312	Q5HYK9	ZN667_HUMAN	Zinc finger protein 667	Homo sapiens	9606	ZNF667	1.15599e-17	4677
313	Q6ZMV8	ZN730_HUMAN	Putative zinc finger protein 730	Homo sapiens	9606	ZNF730	1.30673e-17	4680.5
314	Q8TAF7	ZN461_HUMAN	Zinc finger protein 461	Homo sapiens	9606	ZNF461	1.669e-17	4687.5
315	P58317	ZN121_HUMAN	Zinc finger protein 121	Homo sapiens	9606	ZNF121	1.75872e-17	4689
316	P16415	ZN823_HUMAN	Zinc finger protein 823	Homo sapiens	9606	ZNF823	1.8532e-17	4690.5
317	Q9UJN7	ZN391_HUMAN	Zinc finger protein 391	Homo sapiens	9606	ZNF391	1.98704e-17	4692.5
318	Q96NJ3	ZN285_HUMAN	Zinc finger protein 285	Homo sapiens	9606	ZNF285	2.0575e-17	4693.5
319	Q9UK11	ZN223_HUMAN	Zinc finger protein 223	Homo sapiens	9606	ZNF223	2.44867e-17	4698.5
320	Q6P2D0	ZFP1_HUMAN	Zinc finger protein 1 homolog	Homo sapiens	9606	ZFP1	2.49162e-17	4699
321	Q68DI1	ZN776_HUMAN	Zinc finger protein 776	Homo sapiens	9606	ZNF776	2.86318e-17	4703
322	Q8BV42	ZN786_MOUSE	Zinc finger protein 786	Mus musculus	10090	Znf786	3.23296e-17	4706.5
323	Q8WTR7	ZN473_HUMAN	Zinc finger protein 473	Homo sapiens	9606	ZNF473	3.28951e-17	4707
324	Q8N9Z0	ZN610_HUMAN	Zinc finger protein 610	Homo sapiens	9606	ZNF610	3.40556e-17	4708
325	Q9NXT0	ZN586_HUMAN	Zinc finger protein 586	Homo sapiens	9606	ZNF586	3.64995e-17	4710
326	Q6ZNG1	ZN600_HUMAN	Zinc finger protein 600	Homo sapiens	9606	ZNF600	3.77858e-17	4711
327	Q5RC79	ZFP1_PONAB	Zinc finger protein 1 homolog	Pongo abelii	9601	ZFP1	4.33952e-17	4715
328	Q5RCD9	ZSCA2_PONAB	Zinc finger and SCAN domain-containing protein 2	Pongo abelii	9601	ZSCAN2	4.81362e-17	4718
329	Q9UIE0	ZN230_HUMAN	Zinc finger protein 230	Homo sapiens	9606	ZNF230	5.43183e-17	4721.5
330	Q9P255	ZN492_HUMAN	Zinc finger protein 492	Homo sapiens	9606	ZNF492	5.43183e-17	4721.5
331	A6NN14	ZN729_HUMAN	Zinc finger protein 729	Homo sapiens	9606	ZNF729	6.02383e-17	4724.5
332	Q9Y2A4	ZN443_HUMAN	Zinc finger protein 443	Homo sapiens	9606	ZNF443	6.23501e-17	4725.5
333	Q14584	ZN266_HUMAN	Zinc finger protein 266	Homo sapiens	9606	ZNF266	7.79796e-17	4732
334	Q9HAH1	ZN556_HUMAN	Zinc finger protein 556	Homo sapiens	9606	ZNF556	8.21045e-17	4733.5
335	P17019	ZN708_HUMAN	Zinc finger protein 708	Homo sapiens	9606	ZNF708	9.74769e-17	4738.5
336	Q9GZX5	ZN350_HUMAN	Zinc finger protein 350	Homo sapiens	9606	ZNF350	1.11798e-16	4742.5
337	Q7Z7L9	ZSCA2_HUMAN	Zinc finger and SCAN domain-containing protein 2	Homo sapiens	9606	ZSCAN2	1.28198e-16	4746.5
338	Q5T5D7	ZN684_HUMAN	Zinc finger protein 684	Homo sapiens	9606	ZNF684	1.30409e-16	4747
339	Q62981	ZN260_RAT	Zinc finger protein 260	Rattus norvegicus	10116	Znf260	1.52081e-16	4751.5
340	Q14592	ZN460_HUMAN	Zinc finger protein 460	Homo sapiens	9606	ZNF460	1.86608e-16	4757.5
341	Q3SY52	ZIK1_HUMAN	Zinc finger protein interacting with ribonucleoprotein K	Homo sapiens	9606	ZIK1	2.21223e-16	4762.5
342	P08042	ZFP1_MOUSE	Zinc finger protein 1	Mus musculus	10090	Zfp1	2.44967e-16	4765.5
343	Q8NEP9	ZN555_HUMAN	Zinc finger protein 555	Homo sapiens	9606	ZNF555	3.00276e-16	4771.5
344	Q8IZC7	ZN101_HUMAN	Zinc finger protein 101	Homo sapiens	9606	ZNF101	3.4384e-16	4775.5
345	Q8IW36	ZN695_HUMAN	Zinc finger protein 695	Homo sapiens	9606	ZNF695	3.55674e-16	4776.5
346	Q6ZMS4	ZN852_HUMAN	Zinc finger protein 852	Homo sapiens	9606	ZNF852	4.90229e-16	4786
347	Q4R6J4	ZN684_MACFA	Zinc finger protein 684	Macaca fascicularis	9541	ZNF684	9.12834e-16	4804.5
348	Q96NJ6	ZFP3_HUMAN	Zinc finger protein 3 homolog	Homo sapiens	9606	ZFP3	1.06119e-15	4809
349	Q6GQR8	ZN329_MOUSE	Zinc finger protein 329	Mus musculus	10090	Znf329	1.13456e-15	4811
350	Q8N587	ZN561_HUMAN	Zinc finger protein 561	Homo sapiens	9606	ZNF561	1.25411e-15	4814
351	P18753	ZO84_XENLA	Oocyte zinc finger protein XlCOF8.4 (Fragment)	Xenopus laevis	8355		1.5837e-15	4821
352	Q80YP6	ZIK1_MOUSE	Zinc finger protein interacting with ribonucleoprotein K	Mus musculus	10090	Zik1	1.6373e-15	4822
353	Q9Y2H8	ZN510_HUMAN	Zinc finger protein 510	Homo sapiens	9606	ZNF510	1.6927e-15	4823
354	Q8N393	ZN786_HUMAN	Zinc finger protein 786	Homo sapiens	9606	ZNF786	1.77928e-15	4824.5
355	Q4R882	ZN561_MACFA	Zinc finger protein 561	Macaca fascicularis	9541	ZNF561	2.64938e-15	4836.5
356	P10078	ZFP28_MOUSE	Zinc finger protein 28	Mus musculus	10090	Zfp28	3.17787e-15	4842
357	A8MQ14	ZN850_HUMAN	Zinc finger protein 850	Homo sapiens	9606	ZNF850	3.39485e-15	4844
358	Q0D2J5	ZN763_HUMAN	Zinc finger protein 763	Homo sapiens	9606	ZNF763	4.0035e-15	4849
359	Q07230	ZSCA2_MOUSE	Zinc finger and SCAN domain-containing protein 2	Mus musculus	10090	Zscan2	4.87763e-15	4855
360	Q68DY9	ZN772_HUMAN	Zinc finger protein 772	Homo sapiens	9606	ZNF772	4.95847e-15	4855.5
361	Q9UL59	ZN214_HUMAN	Zinc finger protein 214	Homo sapiens	9606	ZNF214	6.7723e-15	4865
362	Q13360	ZN177_HUMAN	Zinc finger protein 177	Homo sapiens	9606	ZNF177	7.9763e-15	4870
363	Q8TBZ8	ZN564_HUMAN	Zinc finger protein 564	Homo sapiens	9606	ZNF564	8.94271e-15	4873.5
364	Q8TA94	ZN563_HUMAN	Zinc finger protein 563	Homo sapiens	9606	ZNF563	9.546e-15	4875.5
365	Q8N972	ZN709_HUMAN	Zinc finger protein 709	Homo sapiens	9606	ZNF709	1.05271e-14	4878.5
366	Q8TAW3	ZN671_HUMAN	Zinc finger protein 671	Homo sapiens	9606	ZNF671	1.34377e-14	4886
367	Q8IYX0	ZN679_HUMAN	Zinc finger protein 679	Homo sapiens	9606	ZNF679	1.58066e-14	4891
368	Q4V348	Z658B_HUMAN	Zinc finger protein 658B	Homo sapiens	9606	ZNF658B	1.95122e-14	4897.5
369	Q5VIY5	ZN468_HUMAN	Zinc finger protein 468	Homo sapiens	9606	ZNF468	2.33093e-14	4903
370	Q5SXM1	ZN678_HUMAN	Zinc finger protein 678	Homo sapiens	9606	ZNF678	3.90183e-14	4919
371	O88553	ZFP37_RAT	Zinc finger protein 37	Rattus norvegicus	10116	Zfp37	4.43602e-14	4923
372	Q8IVC4	ZN584_HUMAN	Zinc finger protein 584	Homo sapiens	9606	ZNF584	4.80594e-14	4925.5
373	Q9UII5	ZN107_HUMAN	Zinc finger protein 107	Homo sapiens	9606	ZNF107	7.88331e-14	4941
374	Q969W8	ZN566_HUMAN	Zinc finger protein 566	Homo sapiens	9606	ZNF566	1.33081e-13	4957.5
375	Q6J6I6	ZN566_PANTR	Zinc finger protein 566	Pan troglodytes	9598	ZNF566	1.55863e-13	4962.5
376	Q0VCB0	ZN350_BOVIN	Zinc finger protein 350	Bos taurus	9913	ZNF350	2.00573e-13	4970.5
377	Q9HBT8	Z286A_HUMAN	Zinc finger protein 286A	Homo sapiens	9606	ZNF286A	4.59921e-13	4997
378	Q8BI67	ZN473_MOUSE	Zinc finger protein 473 homolog	Mus musculus	10090	Znf473	4.74472e-13	4998
379	A2T7D2	ZKSC5_PANTR	Zinc finger protein with KRAB and SCAN domains 5	Pan troglodytes	9598	ZKSCAN5	5.80783e-13	5004.5
380	Q5MYW4	ZN667_RAT	Zinc finger protein 667	Rattus norvegicus	10116	Znf667	5.89874e-13	5005
381	A2T7F4	ZSC12_PONPY	Zinc finger and SCAN domain-containing protein 12	Pongo pygmaeus	9600	ZSCAN12	6.99626e-13	5010.5
382	Q9Y2L8	ZKSC5_HUMAN	Zinc finger protein with KRAB and SCAN domains 5	Homo sapiens	9606	ZKSCAN5	7.21643e-13	5011.5
383	Q6ZMY9	ZN517_HUMAN	Zinc finger protein 517	Homo sapiens	9606	ZNF517	7.55959e-13	5013
384	A1YEP8	ZSC12_GORGO	Zinc finger and SCAN domain-containing protein 12	Gorilla gorilla gorilla	9595	ZSCAN12	9.24247e-13	5019.5
385	Q8TB69	ZN519_HUMAN	Zinc finger protein 519	Homo sapiens	9606	ZNF519	1.37943e-12	5032.5
386	Deleted						1.93269e-12	5043.5
387	Q16600	ZN239_HUMAN	Zinc finger protein 239	Homo sapiens	9606	ZNF239	2.05458e-12	5045.5
388	Q02525	ZFP39_MOUSE	Zinc finger protein 39	Mus musculus	10090	Zfp39	2.18405e-12	5047.5
389	O43309	ZSC12_HUMAN	Zinc finger and SCAN domain-containing protein 12	Homo sapiens	9606	ZSCAN12	2.54401e-12	5052.5
390	Q09FC8	ZN415_HUMAN	Zinc finger protein 415	Homo sapiens	9606	ZNF415	2.87363e-12	5056.5
391	Q5R8G9	ZN239_PONAB	Zinc finger protein 239	Pongo abelii	9601	ZNF239	3.14817e-12	5059.5
392	P0CB33	ZN735_HUMAN	Putative zinc finger protein 735	Homo sapiens	9606	ZNF735	3.19638e-12	5060
393	A1YFW2	ZSC12_PANPA	Zinc finger and SCAN domain-containing protein 12	Pan paniscus	9597	ZSCAN12	3.72038e-12	5065
394	P16373	ZFP59_MOUSE	Zinc finger protein 59	Mus musculus	10090	Zfp59	4.26393e-12	5069.5
395	Q8NB50	ZFP62_HUMAN	Zinc finger protein 62 homolog	Homo sapiens	9606	ZFP62	4.52999e-12	5071.5
396	A2T6V8	ZSC12_PANTR	Zinc finger and SCAN domain-containing protein 12	Pan troglodytes	9598	ZSCAN12	4.8857e-12	5074
397	Q9UK12	ZN222_HUMAN	Zinc finger protein 222	Homo sapiens	9606	ZNF222	5.11221e-12	5075.5
398	A2T6E3	ZSC12_MACNE	Zinc finger and SCAN domain-containing protein 12	Macaca nemestrina	9545	ZSCAN12	5.26894e-12	5076.5
399	P17098	ZNF8_HUMAN	Zinc finger protein 8	Homo sapiens	9606	ZNF8	6.60564e-12	5084
400	Q9BS34	ZN670_HUMAN	Zinc finger protein 670	Homo sapiens	9606	ZNF670	6.7058e-12	5084.5
401	Q6ZMW2	ZN782_HUMAN	Zinc finger protein 782	Homo sapiens	9606	ZNF782	7.12164e-12	5086.5
402	O14628	ZN195_HUMAN	Zinc finger protein 195	Homo sapiens	9606	ZNF195	9.90636e-12	5097.5
403	Q05481	ZNF91_HUMAN	Zinc finger protein 91	Homo sapiens	9606	ZNF91	1.02074e-11	5098.5
404	Q96N38	ZN714_HUMAN	Zinc finger protein 714	Homo sapiens	9606	ZNF714	1.06758e-11	5100
405	Q8N8L2	ZN491_HUMAN	Zinc finger protein 491	Homo sapiens	9606	ZNF491	1.22122e-11	5104.5
406	Q96NG5	ZN558_HUMAN	Zinc finger protein 558	Homo sapiens	9606	ZNF558	1.37598e-11	5108.5
407	Q96K75	ZN514_HUMAN	Zinc finger protein 514	Homo sapiens	9606	ZNF514	1.37598e-11	5108.5
408	P16372	ZFP58_MOUSE	Zinc finger protein 58	Mus musculus	10090	Zfp58	1.66968e-11	5115
409	Q6ZNH5	ZN497_HUMAN	Zinc finger protein 497	Homo sapiens	9606	ZNF497	1.77191e-11	5117
410	Q5RJR4	ZN467_RAT	Zinc finger protein 467	Rattus norvegicus	10116	Znf467	1.99524e-11	5121
411	Q2TL60	ZN667_MOUSE	Zinc finger protein 667	Mus musculus	10090	Znf667	2.08596e-11	5122.5
412	Q8N720	ZN655_HUMAN	Zinc finger protein 655	Homo sapiens	9606	ZNF655	3.44615e-11	5139.5
413	Q8JZL0	ZN467_MOUSE	Zinc finger protein 467	Mus musculus	10090	Znf467	3.60163e-11	5141
414	P17041	ZNF32_HUMAN	Zinc finger protein 32	Homo sapiens	9606	ZNF32	3.65498e-11	5141.5
415	A3KN36	ZNF19_BOVIN	Zinc finger protein 19	Bos taurus	9913	ZNF19	5.35119e-11	5154.5
416	Q8BGV5	ZNF8_MOUSE	Zinc finger protein 8	Mus musculus	10090	Znf8	6.10315e-11	5159
417	Q9H7X3	ZN696_HUMAN	Zinc finger protein 696	Homo sapiens	9606	ZNF696	7.06119e-11	5164
418	Q9BSK1	ZN577_HUMAN	Zinc finger protein 577	Homo sapiens	9606	ZNF577	7.37648e-11	5165.5
419	Q96JF6	ZN594_HUMAN	Zinc finger protein 594	Homo sapiens	9606	ZNF594	9.58143e-11	5174.5
420	Q80V23	ZNF32_MOUSE	Zinc finger protein 32	Mus musculus	10090	Znf32	9.58143e-11	5174.5
421	Q5FWF6	ZN789_HUMAN	Zinc finger protein 789	Homo sapiens	9606	ZNF789	9.58143e-11	5174.5
422	P51507	ZNF80_PONPY	Zinc finger protein 80	Pongo pygmaeus	9600	ZNF80	9.86334e-11	5175.5
423	Q8N2I2	ZN619_HUMAN	Zinc finger protein 619	Homo sapiens	9606	ZNF619	1.06044e-10	5178
424	A6NK53	ZN233_HUMAN	Zinc finger protein 233	Homo sapiens	9606	ZNF233	1.31726e-10	5185.5
425	P51505	ZNF80_MACMU	Zinc finger protein 80	Macaca mulatta	9544	ZNF80	1.35584e-10	5186.5
426	Q6AW86	Z324B_HUMAN	Zinc finger protein 324B	Homo sapiens	9606	ZNF324B	1.47838e-10	5189.5
427	Q6ZNG0	ZN620_HUMAN	Zinc finger protein 620	Homo sapiens	9606	ZNF620	1.5216e-10	5190.5
428	O43345	ZN208_HUMAN	Zinc finger protein 208	Homo sapiens	9606	ZNF208	1.70729e-10	5194.5
429	Q62396	ZFP92_MOUSE	Zinc finger protein 92	Mus musculus	10090	Zfp92	1.88797e-10	5198
430	Q8TF20	ZN721_HUMAN	Zinc finger protein 721	Homo sapiens	9606	ZNF721	2.58748e-10	5209
431	P51506	ZNF80_PANTR	Zinc finger protein 80	Pan troglodytes	9598	ZNF80	3.393e-10	5218.5
432	E7ETH6	Z587B_HUMAN	Zinc finger protein 587B	Homo sapiens	9606	ZNF587B	3.85632e-10	5223
433	Q6V9R5	ZN562_HUMAN	Zinc finger protein 562	Homo sapiens	9606	ZNF562	4.25928e-10	5226.5
434	P51504	ZNF80_HUMAN	Zinc finger protein 80	Homo sapiens	9606	ZNF80	4.32013e-10	5227
435	Q7Z3I7	ZN572_HUMAN	Zinc finger protein 572	Homo sapiens	9606	ZNF572	5.12065e-10	5233
436	Q5RB33	ZN620_PONAB	Zinc finger protein 620	Pongo abelii	9601	ZNF620	5.73375e-10	5237
437	Q9NSD4	ZN275_HUMAN	Zinc finger protein 275	Homo sapiens	9606	ZNF275	5.8153e-10	5237.5
438	Q9Z1D8	ZKSC5_MOUSE	Zinc finger protein with KRAB and SCAN domains 5	Mus musculus	10090	Zkscan5	8.04035e-10	5249
439	P15620	ZN271_MOUSE	Zinc finger protein 271	Mus musculus	10090	Znf271	8.74714e-10	5252
440	P52743	ZN137_HUMAN	Putative zinc finger protein 137	Homo sapiens	9606	ZNF137P	1.00634e-09	5257
441	P0C7X5	ZN806_HUMAN	Zinc finger protein 806	Homo sapiens	9606	ZNF806	1.09449e-09	5260
442	A0JPL0	ZN382_RAT	Zinc finger protein 382	Rattus norvegicus	10116	Znf382	1.29419e-09	5266
443	B2RXC5	ZN382_MOUSE	Zinc finger protein 382	Mus musculus	10090	Znf382	1.31237e-09	5266.5
444	P13682	ZNF35_HUMAN	Zinc finger protein 35	Homo sapiens	9606	ZNF35	1.46712e-09	5270.5
445	P51503	ZNF80_GORGO	Zinc finger protein 80	Gorilla gorilla gorilla	9595	ZNF80	1.6398e-09	5274.5
446	Q6ZN19	ZN841_HUMAN	Zinc finger protein 841	Homo sapiens	9606	ZNF841	2.04734e-09	5282.5
447	Q8NDW4	ZN248_HUMAN	Zinc finger protein 248	Homo sapiens	9606	ZNF248	2.1639e-09	5284.5
448	Q8R2V3	ZN445_MOUSE	Zinc finger protein 445	Mus musculus	10090	Znf445	2.69908e-09	5292.5
449	Q5VV52	ZN691_HUMAN	Zinc finger protein 691	Homo sapiens	9606	ZNF691	2.89162e-09	5295
450	Q7Z398	ZN550_HUMAN	Zinc finger protein 550	Homo sapiens	9606	ZNF550	3.14056e-09	5298
451	P51522	ZNF83_HUMAN	Zinc finger protein 83	Homo sapiens	9606	ZNF83	3.65291e-09	5303.5
452	Q8C827	ZFP62_MOUSE	Zinc finger protein 62	Mus musculus	10090	Zfp62	4.54799e-09	5311.5
453	P18745	ZO22_XENLA	Oocyte zinc finger protein XlCOF22	Xenopus laevis	8355		4.80355e-09	5313.5
454	Q7Z7K2	ZN467_HUMAN	Zinc finger protein 467	Homo sapiens	9606	ZNF467	6.22377e-09	5323
455	Q5REN4	ZN248_PONAB	Zinc finger protein 248	Pongo abelii	9601	ZNF248	6.30901e-09	5323.5
456	Q6ZN11	ZN793_HUMAN	Zinc finger protein 793	Homo sapiens	9606	ZNF793	6.57167e-09	5325
457	A6NM28	ZFP92_HUMAN	Zinc finger protein 92 homolog	Homo sapiens	9606	ZFP92	1.25748e-08	5349
458	Q9P0L1	ZKSC7_HUMAN	Zinc finger protein with KRAB and SCAN domains 7	Homo sapiens	9606	ZKSCAN7	1.95662e-08	5365.5
459	O75123	ZN623_HUMAN	Zinc finger protein 623	Homo sapiens	9606	ZNF623	2.32676e-08	5372
460	P17026	ZNF22_HUMAN	Zinc finger protein 22	Homo sapiens	9606	ZNF22	2.45391e-08	5374
461	Q5R4X5	ZNF22_PONAB	Zinc finger protein 22	Pongo abelii	9601	ZNF22	2.45391e-08	5374
462	A2T812	ZN287_PONPY	Zinc finger protein 287	Pongo pygmaeus	9600	ZNF287	3.11591e-08	5383
463	Q9Y2P0	ZN835_HUMAN	Zinc finger protein 835	Homo sapiens	9606	ZNF835	4.27784e-08	5395
464	Q3ZCT1	ZN260_HUMAN	Zinc finger protein 260	Homo sapiens	9606	ZNF260	4.45017e-08	5396.5
465	Q9HBT7	ZN287_HUMAN	Zinc finger protein 287	Homo sapiens	9606	ZNF287	4.75266e-08	5399
466	O75467	Z324A_HUMAN	Zinc finger protein 324A	Homo sapiens	9606	ZNF324	6.17803e-08	5409
467	G3X9G7	ZN809_MOUSE	Zinc finger protein 809	Mus musculus	10090	Zfp809	6.59548e-08	5411.5
468	Q9NSJ1	Z355P_HUMAN	Putative zinc finger protein 355P	Homo sapiens	9606	ZNF355P	7.81491e-08	5418
469	Q96I27	ZN625_HUMAN	Zinc finger protein 625	Homo sapiens	9606	ZNF625	8.56061e-08	5421.5
470	Deleted						8.9012e-08	5423
471	P30373	CKR1_CHICK	Zinc finger protein CKR1	Gallus gallus	9031		1.6344e-07	5446.5
472	Q6ZSS3	ZN621_HUMAN	Zinc finger protein 621	Homo sapiens	9606	ZNF621	1.90667e-07	5452.5
473	Q9H707	ZN552_HUMAN	Zinc finger protein 552	Homo sapiens	9606	ZNF552	1.93127e-07	5453
474	Q8IYI8	ZN440_HUMAN	Zinc finger protein 440	Homo sapiens	9606	ZNF440	2.69246e-07	5466
475	Q4VA44	ZN664_MOUSE	Zinc finger protein 664	Mus musculus	10090	Znf664	3.17666e-07	5472.5
476	Q8NHY6	ZFP28_HUMAN	Zinc finger protein 28 homolog	Homo sapiens	9606	ZFP28	4.25106e-07	5484
477	Q27409	FP1_MYTGA	Adhesive plaque matrix protein	Mytilus galloprovincialis	29158	FP1	4.88388e-07	5489.5
478	P51502	ZNF80_CHLAE	Zinc finger protein 80	Chlorocebus aethiops	9534	ZNF80	5.46962e-07	5494
479	Q1LZC0	ZNF22_BOVIN	Zinc finger protein 22	Bos taurus	9913	ZNF22	7.48249e-07	5506.5
480	Q96H86	ZN764_HUMAN	Zinc finger protein 764	Homo sapiens	9606	ZNF764	9.13511e-07	5514.5
481	A8K8V0	ZN785_HUMAN	Zinc finger protein 785	Homo sapiens	9606	ZNF785	9.96611e-07	5518
482	Q8N3J9	ZN664_HUMAN	Zinc finger protein 664	Homo sapiens	9606	ZNF664	1.0737e-06	5521
483	Q14585	ZN345_HUMAN	Zinc finger protein 345	Homo sapiens	9606	ZNF345	1.20042e-06	5525.5
484	Q5TEC3	ZN697_HUMAN	Zinc finger protein 697	Homo sapiens	9606	ZNF697	1.48103e-06	5534
485	Q9EQB9	ZN287_MOUSE	Zinc finger protein 287	Mus musculus	10090	Znf287	2.03872e-06	5547
486	Q60493	ZN664_CAVPO	Zinc finger protein 664	Cavia porcellus	10141	ZNF664	2.60328e-06	5557
487	Q5RAM9	ZN664_PONAB	Zinc finger protein 664	Pongo abelii	9601	ZNF664	2.66752e-06	5558
488	Q17QR7	ZN691_BOVIN	Zinc finger protein 691	Bos taurus	9913	ZNF691	3.16282e-06	5565
489	Q32KN0	ZN572_BOVIN	Zinc finger protein 572	Bos taurus	9913	ZNF572	3.74787e-06	5572
490	P59923	ZN445_HUMAN	Zinc finger protein 445	Homo sapiens	9606	ZNF445	9.4322e-06	5610.5
491	Q1LZ87	ZN397_BOVIN	Zinc finger protein 397	Bos taurus	9913	ZNF397	9.89062e-06	5612.5
492	Q3TDE8	ZN691_MOUSE	Zinc finger protein 691	Mus musculus	10090	Znf691	1.00086e-05	5613
493	P0CG31	Z286B_HUMAN	Putative zinc finger protein 286B	Homo sapiens	9606	ZNF286B	1.08738e-05	5616.5
494	P52744	ZN138_HUMAN	Zinc finger protein 138	Homo sapiens	9606	ZNF138	1.08738e-05	5616.5
495	Q3SYV7	ZN345_BOVIN	Zinc finger protein 345	Bos taurus	9913	ZNF345	1.2679e-05	5623
496	P10751	ZFP11_MOUSE	Zinc finger protein 11	Mus musculus	10090	Zfp11	1.64236e-05	5634
497	Q6AZW8	ZN660_HUMAN	Zinc finger protein 660	Homo sapiens	9606	ZNF660	2.07532e-05	5644
498	Q569E7	ZN697_MOUSE	Zinc finger protein 697	Mus musculus	10090	Znf697	4.06275e-05	5673
499	Q9NQV7	PRDM9_HUMAN	Histone-lysine N-methyltransferase PRDM9	Homo sapiens	9606	PRDM9	5.59871e-05	5687
500	E9PYI1	ZN568_MOUSE	Zinc finger protein 568	Mus musculus	10090	Znf568	6.79429e-05	5695.5
501	Q96EQ9	PRDM9_MOUSE	Histone-lysine N-methyltransferase PRDM9	Mus musculus	10090	Prdm9	7.02973e-05	5697
502	Q9ERU3	ZNF22_MOUSE	Zinc finger protein 22	Mus musculus	10090	Znf22	7.19109e-05	5698
503	Q6PGE4	ZF316_MOUSE	Zinc finger protein 316	Mus musculus	10090	Znf316	7.27312e-05	5698.5
504	A6NFI3	ZN316_HUMAN	Zinc finger protein 316	Homo sapiens	9606	ZNF316	7.78486e-05	5701.5
505	Q8NF99	ZN397_HUMAN	Zinc finger protein 397	Homo sapiens	9606	ZNF397	0.00012919	5724
506	Q25434	FP1_MYTCO	Adhesive plaque matrix protein	Mytilus coruscus	42192	FP1	0.000165126	5735
507	Q6ZS27	ZN662_HUMAN	Zinc finger protein 662	Homo sapiens	9606	ZNF662	0.000210751	5746
508	Q49A33	Z876P_HUMAN	Putative zinc finger protein 876	Homo sapiens	9606	ZNF876P	0.000251439	5754
509	Q08AG5	ZN844_HUMAN	Zinc finger protein 844	Homo sapiens	9606	ZNF844	0.000283755	5759.5
510	Q96C28	ZN707_HUMAN	Zinc finger protein 707	Homo sapiens	9606	ZNF707	0.00036895	5771.5
511	P0C6Y7	PRDM9_RAT	Histone-lysine N-methyltransferase PRDM9	Rattus norvegicus	10116	Prdm9	0.000434363	5779
512	Q96SZ4	ZSC10_HUMAN	Zinc finger and SCAN domain-containing protein 10	Homo sapiens	9606	ZSCAN10	0.00050553	5786
513	Q0VAW7	ZN112_MOUSE	Zinc finger protein 112	Mus musculus	10090	Znf112	0.000511027	5786.5
514	P0CG24	ZN883_HUMAN	Zinc finger protein 883	Homo sapiens	9606	ZNF883	0.000533604	5788.5
515	Q8BJ90	ZN771_MOUSE	Zinc finger protein 771	Mus musculus	10090	Znf771	0.000647812	5797.5
516	Q8TF39	ZN483_HUMAN	Zinc finger protein 483	Homo sapiens	9606	ZNF483	0.000744765	5804
517	Q68H95	REPI1_RAT	Replication initiator 1	Rattus norvegicus	10116	Repin1	0.000837722	5809.5
518	A7MBI1	ZFP69_BOVIN	Zinc finger protein 69 homolog	Bos taurus	9913	ZFP69	0.00087425	5811.5
519	Q86TJ5	ZN554_HUMAN	Zinc finger protein 554	Homo sapiens	9606	ZNF554	0.000922095	5814
520	P18733	ZG66_XENLA	Gastrula zinc finger protein XlCGF66.1 (Fragment)	Xenopus laevis	8355		0.000952016	5815.5
521	A8MT65	ZN891_HUMAN	Zinc finger protein 891	Homo sapiens	9606	ZNF891	0.000982882	5817
522	Q9ERU2	ZNF22_RAT	Zinc finger protein 22	Rattus norvegicus	10116	Znf22	0.00108144	5821.5
523	P18732	ZG64_XENLA	Gastrula zinc finger protein XlCGF64.1 (Fragment)	Xenopus laevis	8355		0.00112827	5823.5
524	P28698	MZF1_HUMAN	Myeloid zinc finger 1	Homo sapiens	9606	MZF1	0.00142331	5834.5
525	Q7L3S4	ZN771_HUMAN	Zinc finger protein 771	Homo sapiens	9606	ZNF771	0.00148449	5836.5
526	Q8N8Y5	ZFP41_HUMAN	Zinc finger protein 41 homolog	Homo sapiens	9606	ZFP41	0.00148449	5836.5
527	Q96LX8	ZN597_HUMAN	Zinc finger protein 597	Homo sapiens	9606	ZNF597	0.00156456	5839
528	Q9GM03	ZN575_MACFA	Zinc finger protein 575	Macaca fascicularis	9541	ZNF575	0.00211875	5853.5
529	Q96JL9	ZN333_HUMAN	Zinc finger protein 333	Homo sapiens	9606	ZNF333	0.00218595	5855
530	P38621	ZN12_MICSA	Zinc finger protein ZFMSA12A	Micropterus salmoides	27706		0.0022319	5856
531	Q5U4E2	REPI1_MOUSE	Replication initiator 1	Mus musculus	10090	Repin1	0.00289175	5868.5
532	Q8AVN9	ZN346_XENLA	Zinc finger protein 346	Xenopus laevis	8355	znf346	0.00330622	5875
533	P18749	ZO6_XENLA	Oocyte zinc finger protein XlCOF6 (Fragment)	Xenopus laevis	8355		0.0036264	5879.5
534	P18727	ZG52_XENLA	Gastrula zinc finger protein XlCGF52.1 (Fragment)	Xenopus laevis	8355		0.00472997	5892.5
535	Q49AA0	ZFP69_HUMAN	Zinc finger protein 69 homolog	Homo sapiens	9606	ZFP69	0.00523603	5897.5
536	Q6ZN79	Z705A_HUMAN	Zinc finger protein 705A	Homo sapiens	9606	ZNF705A	0.00591294	5903.5
537	Q3TXZ1	ZN575_MOUSE	Zinc finger protein 575	Mus musculus	10090	Znf575	0.00709016	5912.5
538	P60410	KR108_HUMAN	Keratin-associated protein 10-8	Homo sapiens	9606	KRTAP10-8	0.00760689	5916
539	A8MVS1	Z705F_HUMAN	Zinc finger protein 705F	Homo sapiens	9606	ZNF705F	0.00866517	5922.5
540	P0CH99	Z705D_HUMAN	Zinc finger protein 705D	Homo sapiens	9606	ZNF705D	0.00967103	5928
541	Q8BZ89	ZN322_MOUSE	Zinc finger protein 322	Mus musculus	10090	Znf322	0.00967103	5928
542	Q28092	CYLC2_BOVIN	Cylicin-2	Bos taurus	9913	CYLC2	0.00976789	5928.5
543	Q9Z1D7	ZSC12_MOUSE	Zinc finger and SCAN domain-containing protein 12	Mus musculus	10090	Zscan12	0.0107897	5933.5
544	Q9UJL9	ZF69B_HUMAN	Zinc finger protein 69 homolog B	Homo sapiens	9606	ZFP69B	0.0125194	5941
545	Q16670	ZSC26_HUMAN	Zinc finger and SCAN domain-containing protein 26	Homo sapiens	9606	ZSCAN26	0.0127694	5942
546	Q96EG3	ZN837_HUMAN	Zinc finger protein 837	Homo sapiens	9606	ZNF837	0.0148052	5949.5
547	B1APH4	ZN487_HUMAN	Putative zinc finger protein 487	Homo sapiens	9606	ZNF487	0.0189164	5962
548	Q3URR7	ZSC10_MOUSE	Zinc finger and SCAN domain-containing protein 10	Mus musculus	10090	Zscan10	0.0258154	5978
549	P18723	ZG48_XENLA	Gastrula zinc finger protein XlCGF48.2 (Fragment)	Xenopus laevis	8355		0.0287073	5983.5
550	Q96BR6	ZN669_HUMAN	Zinc finger protein 669	Homo sapiens	9606	ZNF669	0.0287073	5983.5
551	Q9BWE0	REPI1_HUMAN	Replication initiator 1	Homo sapiens	9606	REPIN1	0.0289853	5984
552	Q0VCC5	REPI1_BOVIN	Replication initiator 1	Bos taurus	9913	REPIN1	0.0316067	5988.5
553	Q9BYQ7	KRA41_HUMAN	Keratin-associated protein 4-1	Homo sapiens	9606	KRTAP4-1	0.0322197	5989.5
554	Q96MX3	ZNF48_HUMAN	Zinc finger protein 48	Homo sapiens	9606	ZNF48	0.0334803	5991.5
555	A0A0J9YWL9	TX13C_HUMAN	Putative testis-expressed protein 13C	Homo sapiens	9606	TEX13C	0.0338028	5992
556	Q08696	MST2_DROHY	Axoneme-associated protein mst101(2)	Drosophila hydei	7224	mst101(2)	0.0379155	5998
557	Q9NV72	ZN701_HUMAN	Zinc finger protein 701	Homo sapiens	9606	ZNF701	0.0421077	6003.5
558	Q28083	COBA1_BOVIN	Collagen alpha-1(XI) chain (Fragment)	Bos taurus	9913	COL11A1	0.0450053	6007
559	P10075	GLI4_HUMAN	Zinc finger protein GLI4	Homo sapiens	9606	GLI4	0.0454347	6007.5
560	Q5UQJ2	YR863_MIMIV	Putative ankyrin repeat protein R863	Acanthamoeba polyphaga mimivirus	212035	MIMI_L863	0.049952	6012.5
561	A8MUZ8	Z705G_HUMAN	Putative zinc finger protein 705G	Homo sapiens	9606	ZNF705G	0.0586459	6021	This are predicted by not including probable homologs to mean and standard deviation calculation
562	P0CI00	Z705B_HUMAN	Putative zinc finger protein 705B	Homo sapiens	9606	ZNF705B	0.0632269	6025
563	P37709	TRHY_RABIT	Trichohyalin	Oryctolagus cuniculus	9986	TCHH	0.0700937	6030.5
